# Supplementary material for: Women are less likely than men to achieve optimal glycemic control after 1 year of treatment: A multi-level analysis of a Korean primary care cohort
Source: PLoS One. 2018 May 2;13(5):e0196719. doi: 10.1371/journal.pone.0196719 (PMC5931663; doi:10.1371/journal.pone.0196719)
Supplement: S1 File — (CSV) [file pone.0196719.s001.csv]

sex	spc	oha	compl_s	compl_c	age	obese	smo3	alco_hr	dm_a1c	aSx	htn_hx	lip_hx	cor_hx	antico	instid1	stable2	ma	agegr	men
1	0	2	0	1	18	1	1	0	9.5	1	0	0	0	0	9	0	1	1	1
1	0	2	0	0	19	1	1	0	9	1	1	1	0	0	17	0	0	1	1
2	0	1	0	0	21	0	1	0	NA	0	1	0	0	0	12	0	0	1	0
2	0	2	0	1	24	0	1	0	11.1	1	0	0	0	0	9	0	0	1	0
2	0	3	0	1	24	1	1	0	11.2	0	1	0	0	0	13	0	0	1	0
1	0	2	0	0	24	1	0	0	7.8	1	0	0	0	0	17	0	0	1	1
1	1	4	0	1	26	0	0	0	12.2	0	1	1	0	1	6	1	0	1	1
1	1	6	0	0	26	1	0	0	9.6	0	0	1	0	0	22	0	0	1	1
1	0	1	0	1	26	0	0	0	11.6	0	0	0	0	0	25	0	0	1	1
1	0	3	0	0	26	1	0	0	10	0	0	0	0	0	41	0	0	1	1
1	0	1	0	0	28	1	0	0	8.2	0	0	1	0	0	4	0	1	1	1
1	0	2	0	0	28	1	0	0	11.2	0	0	0	0	0	18	0	0	1	1
1	0	1	0	0	29	0	0	0	6.5	1	0	0	0	0	2	1	0	1	1
1	1	4	0	0	29	0	1	0	NA	1	1	1	0	0	12	1	0	1	1
2	0	3	0	1	29	1	0	0	12.3	0	0	1	0	0	13	0	0	1	0
1	0	2	0	0	29	1	0	0	7.7	1	0	0	0	0	17	0	0	1	1
1	0	2	0	1	29	0	0	0	NA	0	1	0	0	1	17	1	0	1	1
1	0	2	0	1	29	0	0	1	NA	0	0	0	0	0	31	0	0	1	1
2	0	3	0	0	30	0	0	0	NA	0	1	1	0	0	4	0	1	1	0
1	1	6	0	0	30	0	0	1	12.6	0	0	1	0	0	5	0	0	1	1
2	1	4	0	0	30	1	1	0	9.2	0	0	0	0	0	21	1	0	1	0
1	1	4	0	0	30	1	0	0	10.7	0	0	1	0	0	22	0	0	1	1
1	0	1	0	0	30	1	0	0	11.7	0	0	0	0	0	29	0	0	1	1
2	0	1	0	0	30	1	1	0	8	0	0	0	0	0	41	0	0	1	0
1	1	4	0	0	30	1	0	0	9	0	0	0	0	0	41	1	0	1	1
1	1	6	0	1	31	1	1	0	8.1	1	0	1	0	0	2	0	0	1	1
1	0	1	0	0	31	1	1	0	10.2	1	0	1	0	0	3	0	0	1	1
1	1	4	0	1	31	1	0	1	8.2	1	1	1	0	0	6	0	0	1	1
1	0	2	0	1	31	1	0	0	9.5	1	1	1	0	0	17	1	0	1	1
1	0	2	0	0	31	1	0	0	13.4	0	0	1	0	0	17	0	0	1	1
1	0	1	0	1	31	0	0	1	9.8	0	0	1	0	0	20	0	0	1	1
1	0	2	0	1	31	0	0	0	10.5	0	0	1	0	0	20	0	0	1	1
2	0	2	0	0	31	0	0	0	NA	0	0	0	0	0	30	1	1	1	0
1	0	2	0	0	31	1	0	0	11.4	1	0	0	0	0	38	0	0	1	1
1	0	2	0	0	31	0	0	0	11.4	1	0	0	0	0	38	0	0	1	1
1	0	2	0	0	31	1	1	0	9.7	1	0	0	0	0	42	1	0	1	1
1	0	1	0	0	32	0	0	0	9.5	0	1	0	0	0	15	0	0	1	1
1	0	2	0	1	32	1	0	0	8	0	1	1	0	0	17	0	0	1	1
2	0	3	0	1	32	0	1	0	7	0	0	0	0	0	17	1	0	1	0
1	0	2	1	1	32	1	1	0	NA	0	0	0	0	0	17	1	0	1	1
1	0	2	0	1	32	0	0	0	NA	0	0	0	0	0	31	0	0	1	1
1	1	4	0	1	33	0	0	1	9.6	0	0	0	0	0	6	1	0	1	1
2	0	2	0	0	33	1	1	0	7.3	0	0	1	0	0	17	1	0	1	0
2	1	6	0	0	33	1	1	0	10.3	0	0	1	0	0	21	1	0	1	0
1	1	6	0	0	33	1	0	0	10.3	0	0	0	0	0	21	0	0	1	1
1	0	1	0	0	33	1	0	0	7.1	0	0	0	0	0	21	0	0	1	1
2	1	6	0	1	33	1	1	1	11.3	0	0	1	0	0	37	0	0	1	0
1	1	5	0	0	34	1	0	0	8.5	1	0	0	0	0	4	0	1	1	1
1	0	2	0	0	34	1	1	0	11.4	0	1	1	0	0	17	0	0	1	1
1	0	1	0	0	34	1	0	0	8.5	0	0	0	0	0	17	1	0	1	1
1	0	3	1	1	34	1	1	0	7.2	1	0	0	0	0	17	0	0	1	1
2	0	2	0	1	34	0	1	0	8.7	1	0	0	0	0	20	1	0	1	0
2	0	2	0	0	34	0	1	0	8.7	0	0	0	0	0	20	1	0	1	0
1	1	6	0	0	34	1	1	0	8.6	0	1	0	0	0	21	0	0	1	1
1	0	1	0	0	34	1	0	0	11.3	0	1	1	0	0	28	1	0	1	1
1	0	1	0	1	34	0	0	0	7.6	1	0	1	0	0	40	0	0	1	1
1	0	1	0	0	34	1	0	1	7	0	0	0	0	0	40	1	0	1	1
2	0	2	0	0	34	0	1	0	8.4	0	0	1	0	0	41	0	0	1	0
1	1	4	0	0	34	0	0	1	8.6	0	0	0	0	0	42	0	0	1	1
1	0	1	1	1	35	1	0	1	8.9	0	1	1	1	1	3	0	0	1	1
1	0	1	1	1	35	1	0	0	7.2	1	1	0	0	0	3	0	0	1	1
1	0	1	0	0	35	0	0	0	6.2	1	1	1	0	1	12	1	0	1	1
1	0	2	0	1	35	1	0	0	12	0	0	1	0	0	17	0	0	1	1
1	0	2	0	1	35	1	0	0	NA	0	1	1	0	0	17	0	0	1	1
1	0	2	0	0	35	1	0	0	NA	1	1	1	0	0	17	0	0	1	1
1	0	2	0	1	35	1	0	0	7.4	1	1	1	0	0	17	1	0	1	1
2	0	2	0	0	35	1	1	0	8.4	1	0	0	0	0	18	1	0	1	0
2	0	1	0	1	35	0	1	0	7.4	1	1	0	0	0	20	1	0	1	0
1	1	6	0	0	35	1	0	0	NA	0	0	0	0	0	21	1	0	1	1
1	1	4	0	1	35	1	0	0	NA	0	0	1	0	0	23	0	1	1	1
1	1	4	0	1	35	1	0	0	14.1	0	0	1	0	0	25	0	0	1	1
1	1	4	1	0	35	1	0	0	NA	0	0	1	0	0	28	0	0	1	1
1	0	1	0	0	35	1	0	0	9.8	0	1	0	0	0	28	1	0	1	1
1	1	6	0	1	35	1	0	0	10.7	0	0	1	0	0	37	0	0	1	1
1	0	2	1	1	35	1	0	0	6.6	0	1	0	0	0	38	0	0	1	1
1	0	2	0	0	35	1	0	0	6.6	0	1	0	0	0	38	0	0	1	1
2	1	5	0	0	35	1	1	0	10.3	0	0	1	0	0	41	0	0	1	0
1	1	6	0	1	36	1	0	1	9.6	0	0	1	0	0	13	0	0	1	1
2	1	6	0	0	36	0	1	0	9.2	0	1	1	0	0	20	0	0	1	0
1	1	4	0	0	36	1	0	0	11.8	0	0	0	0	0	22	0	0	1	1
1	1	6	0	0	36	1	1	1	8.5	0	0	0	0	0	22	0	0	1	1
1	0	1	0	1	36	1	0	0	8.9	0	0	1	0	0	25	0	0	1	1
1	0	1	0	0	36	0	0	0	8.1	0	0	0	0	0	30	0	0	1	1
1	0	1	0	1	36	0	1	0	12.2	1	0	0	0	0	37	0	0	1	1
1	0	1	0	1	36	1	0	1	9.6	0	0	1	0	0	37	0	0	1	1
1	0	1	0	0	36	1	0	1	6.7	0	0	0	0	0	41	0	0	1	1
1	1	6	0	0	36	0	0	0	NA	0	0	0	0	0	42	0	0	1	1
1	1	6	0	0	37	0	0	0	7.8	0	0	0	0	0	2	0	0	1	1
2	0	1	0	0	37	0	0	0	7.2	0	0	0	0	0	2	1	0	1	0
1	0	1	0	1	37	0	0	1	11.3	0	0	1	0	0	3	1	0	1	1
1	1	4	0	1	37	1	0	0	7.6	0	0	0	0	0	4	0	1	1	1
2	1	4	0	0	37	0	0	0	NA	1	1	0	0	1	12	0	0	1	0
1	0	1	0	1	37	1	0	0	7.7	1	0	1	0	0	13	0	0	1	1
1	0	2	0	1	37	0	0	0	NA	1	1	1	0	0	17	0	0	1	1
1	0	1	0	0	37	1	0	0	8.8	0	0	0	0	0	21	0	0	1	1
1	1	6	0	0	37	0	0	0	9.1	0	0	1	0	1	21	0	0	1	1
2	1	6	0	0	37	0	1	0	7.9	0	0	0	0	0	21	0	0	1	0
1	1	4	0	0	37	1	0	0	NA	0	0	0	0	0	21	0	0	1	1
1	1	6	0	0	37	1	1	0	14.9	0	0	1	0	0	21	0	0	1	1
1	0	1	0	0	37	1	1	0	NA	0	0	0	0	0	21	1	0	1	1
1	0	1	0	0	37	1	0	0	7.2	0	0	0	0	0	22	1	0	1	1
2	1	4	0	1	37	1	1	0	NA	0	0	1	0	0	23	0	0	1	0
1	0	1	0	0	37	0	0	0	9.2	0	0	0	0	0	30	1	0	1	1
1	0	1	1	0	37	0	1	0	9.1	0	1	0	1	1	38	0	0	1	1
1	0	1	1	0	37	1	1	0	9.1	0	1	0	1	1	38	0	0	1	1
2	1	4	0	0	37	0	1	0	7.8	0	0	0	0	0	42	0	0	1	0
2	1	4	0	0	37	1	1	0	NA	1	0	0	0	0	42	0	0	1	0
1	0	1	0	0	38	0	0	0	7.8	0	0	0	0	0	2	0	0	1	1
1	1	4	0	1	38	1	0	0	9.2	1	0	1	0	1	6	0	0	1	1
1	0	2	0	0	38	0	0	0	NA	0	1	1	0	0	12	1	0	1	1
1	0	2	0	1	38	0	1	0	6.8	0	0	0	0	0	19	1	0	1	1
1	0	2	0	1	38	0	1	0	6.5	1	0	0	0	0	19	1	0	1	1
1	0	1	0	0	38	0	0	0	7.8	0	1	0	0	0	21	0	0	1	1
1	1	6	0	0	38	1	0	0	NA	0	0	0	0	0	21	0	0	1	1
1	1	4	0	0	38	1	0	1	9.5	0	0	0	0	0	22	1	0	1	1
1	1	5	0	0	38	1	1	0	10	0	0	0	0	0	22	0	0	1	1
2	1	6	0	0	38	0	1	0	9.1	0	1	0	0	0	22	0	0	1	0
2	0	1	0	0	38	0	0	0	9.7	0	0	0	0	0	24	0	0	1	0
1	1	6	0	1	38	0	1	0	6.8	1	0	1	1	0	25	1	0	1	1
2	0	2	0	1	38	0	0	0	14.4	0	0	0	0	0	31	1	0	1	0
1	1	6	0	1	38	0	0	0	NA	0	0	1	0	0	31	1	0	1	1
1	0	1	0	1	38	0	0	0	9.1	0	0	1	0	0	31	0	0	1	1
1	1	4	0	0	38	0	0	0	NA	0	0	0	0	0	31	0	0	1	1
1	0	1	0	1	38	0	0	0	10.5	1	0	0	0	0	37	0	0	1	1
1	1	6	0	0	38	0	0	1	8.6	0	0	0	0	0	37	0	0	1	1
1	0	1	0	0	38	1	0	0	7.3	0	0	1	0	0	41	0	0	1	1
2	0	1	0	0	38	1	1	0	8.3	1	1	0	0	0	42	1	0	1	0
1	1	4	0	0	39	1	1	0	NA	0	0	1	0	0	1	1	0	1	1
2	0	2	0	0	39	0	1	0	10.4	0	0	1	0	0	1	0	0	1	0
2	0	2	0	0	39	0	0	0	6	1	0	0	0	0	2	1	0	1	0
1	0	1	0	1	39	0	0	1	7.4	0	1	1	0	1	6	0	0	1	1
1	1	4	0	0	39	0	0	0	NA	1	1	1	0	1	12	0	0	1	1
1	0	1	0	0	39	1	0	1	9.3	0	1	1	0	0	13	0	0	1	1
2	0	2	0	0	39	0	1	0	7.4	0	0	0	0	0	14	0	1	1	0
1	1	5	0	0	39	1	1	0	7.4	0	1	1	0	0	15	0	0	1	1
1	0	3	0	1	39	1	0	0	NA	0	1	1	0	0	17	0	0	1	1
1	0	2	0	0	39	0	0	0	NA	0	1	1	0	1	17	0	0	1	1
1	0	2	0	0	39	1	1	0	6.7	0	0	0	0	0	18	1	0	1	1
1	0	1	0	1	39	0	1	0	7.2	0	0	0	0	0	19	0	0	1	1
1	0	1	0	1	39	0	1	0	6.5	1	0	0	0	0	19	1	0	1	1
1	0	2	0	1	39	0	1	0	6.7	1	0	0	0	0	19	1	0	1	1
2	0	2	0	1	39	0	1	0	6.8	1	0	0	0	0	19	1	0	1	0
2	0	1	0	1	39	0	1	0	8.7	1	0	1	0	0	20	0	0	1	0
2	0	1	0	1	39	0	1	0	6.6	1	0	1	0	0	20	0	0	1	0
1	0	1	0	0	39	1	1	0	8	0	0	0	0	0	21	1	0	1	1
1	0	1	0	0	39	1	1	0	8	0	0	0	0	0	21	1	0	1	1
1	1	6	0	0	39	1	0	0	10.9	0	1	0	0	0	21	1	0	1	1
1	1	4	0	0	39	1	1	0	9.2	0	0	1	0	0	21	1	0	1	1
1	1	4	0	0	39	1	1	0	8.3	0	0	1	0	0	22	0	0	1	1
2	1	4	0	0	39	0	1	0	10.5	0	0	0	0	0	22	0	0	1	0
1	0	2	0	0	39	0	1	0	11.7	0	0	0	0	0	22	0	0	1	1
1	0	2	0	1	39	0	0	0	12.9	0	0	0	0	0	25	1	0	1	1
1	0	1	0	1	39	0	0	0	12.9	0	0	0	0	0	25	1	0	1	1
1	1	4	0	0	39	1	0	0	8.3	0	0	0	0	0	29	0	0	1	1
1	0	1	0	0	39	1	0	0	8	0	0	0	0	0	30	1	0	1	1
1	0	2	0	1	39	1	0	0	6.9	1	0	1	0	0	31	1	0	1	1
1	1	4	0	0	39	1	0	0	9.6	0	0	1	0	0	34	1	0	1	1
2	0	1	0	0	39	0	1	0	8.4	0	0	0	0	0	38	1	0	1	0
2	0	1	0	0	39	0	1	0	8.4	0	0	0	0	0	38	1	0	1	0
1	0	1	0	0	39	0	0	0	8.8	1	1	0	0	0	38	0	0	1	1
1	0	1	0	0	39	1	1	0	7.1	0	1	1	0	1	40	0	0	1	1
1	0	3	0	0	39	1	0	1	12	0	1	1	0	0	41	0	0	1	1
1	0	2	0	0	39	1	0	0	11.3	0	0	1	0	0	42	1	0	1	1
1	0	2	0	0	39	1	0	0	11.3	0	0	0	0	0	42	1	0	1	1
2	1	4	0	0	40	0	0	0	8.4	1	0	0	0	0	2	0	0	1	0
1	0	1	0	1	40	1	0	1	7.6	1	0	0	0	1	6	0	0	1	1
2	0	1	0	1	40	1	1	0	7.2	1	1	0	0	0	6	1	0	1	0
1	0	2	0	1	40	1	1	1	7.5	1	1	1	0	0	9	0	0	1	1
2	0	1	0	0	40	0	0	0	7.1	1	1	1	0	0	12	0	0	1	0
2	0	1	0	0	40	0	0	0	6.5	1	1	1	0	1	12	1	0	1	0
1	0	1	0	0	40	1	1	0	6.9	1	1	0	0	0	15	1	0	1	1
1	0	2	1	1	40	1	0	0	NA	0	1	1	0	0	17	0	0	1	1
1	0	1	0	1	40	0	1	0	7.6	0	0	0	0	0	19	0	0	1	1
2	0	1	0	1	40	0	1	0	6.6	1	0	0	0	0	19	1	0	1	0
1	0	2	0	1	40	0	0	0	6.7	1	0	0	0	0	19	1	0	1	1
1	0	2	0	1	40	0	1	0	6.7	1	0	0	0	0	19	1	0	1	1
1	0	2	0	1	40	0	1	0	6.8	0	0	0	0	0	19	1	0	1	1
2	1	4	0	1	40	0	1	0	6.6	1	0	0	0	0	19	1	0	1	0
1	1	4	0	1	40	0	1	0	6.7	1	0	0	0	0	19	1	0	1	1
2	1	5	0	0	40	1	1	0	NA	0	0	0	0	0	21	0	0	1	0
1	1	5	0	0	40	1	0	0	NA	0	0	1	0	0	21	0	0	1	1
2	0	1	0	0	40	0	0	0	7.4	0	0	1	0	0	21	0	0	1	0
1	0	1	0	0	40	1	1	0	7.4	0	0	0	0	0	22	0	0	1	1
2	1	4	0	1	40	0	1	0	10.4	0	0	0	0	0	22	0	0	1	0
2	0	1	0	0	40	1	1	0	9	0	0	0	0	0	22	0	0	1	0
2	0	1	0	0	40	0	1	0	NA	0	0	1	0	0	24	0	0	1	0
1	0	1	0	1	40	0	0	0	8.8	0	0	0	0	0	37	0	0	1	1
2	0	1	0	1	40	1	1	0	8.7	1	0	0	0	0	37	0	0	1	0
1	0	1	0	0	40	1	0	0	7.4	0	0	0	0	1	41	0	0	1	1
1	0	1	0	0	40	1	0	0	8	0	0	0	0	0	41	0	0	1	1
1	0	1	0	0	41	0	0	0	6.1	0	0	0	0	0	2	1	0	1	1
1	0	1	0	1	41	0	1	0	8.3	0	0	0	0	0	3	0	0	1	1
1	0	1	0	1	41	1	0	1	6.8	1	1	1	0	0	6	0	0	1	1
1	0	2	0	1	41	1	0	1	9.4	1	0	1	0	0	9	0	1	1	1
1	0	2	0	1	41	1	0	0	7.7	1	1	0	0	0	9	1	0	1	1
1	0	1	0	1	41	0	0	0	10.3	1	0	1	0	0	9	1	0	1	1
1	1	4	0	0	41	0	1	0	NA	1	0	1	0	0	12	0	0	1	1
1	0	2	0	0	41	0	0	0	NA	0	0	0	0	0	12	0	0	1	1
2	0	1	0	0	41	0	0	0	6.6	1	1	1	0	1	12	1	0	1	0
1	1	5	0	0	41	0	1	0	7.5	1	1	1	0	1	12	0	0	1	1
1	0	1	0	0	41	0	0	0	10.3	1	1	1	0	1	12	0	0	1	1
2	0	1	0	1	41	1	1	0	7.3	1	1	1	0	0	13	0	0	1	0
1	0	1	0	1	41	0	0	0	8.8	1	0	1	0	1	13	0	0	1	1
2	0	1	0	0	41	0	1	0	6.4	1	1	1	0	1	15	1	0	1	0
1	0	2	0	1	41	1	0	0	9.5	0	0	1	0	0	17	0	0	1	1
1	0	2	0	0	41	1	1	1	7.9	1	0	0	0	0	18	1	0	1	1
1	0	1	0	1	41	0	1	0	6.7	0	0	0	0	0	19	1	0	1	1
2	1	5	0	1	41	0	1	0	6.8	1	0	0	0	0	19	1	0	1	0
2	0	1	0	1	41	0	1	0	6.9	0	0	0	0	0	19	1	0	1	0
2	0	2	0	1	41	0	1	0	6.5	1	0	0	0	0	19	1	0	1	0
1	0	2	0	1	41	0	1	0	6.4	1	0	0	0	0	19	1	0	1	1
1	1	4	0	1	41	0	1	0	6.5	1	0	0	0	0	19	1	0	1	1
2	1	4	0	1	41	0	1	0	6.6	0	0	0	0	0	19	1	0	1	0
2	1	4	0	1	41	0	1	0	6.9	0	0	0	0	0	19	1	0	1	0
2	0	1	0	1	41	0	1	0	6.3	1	0	0	0	0	19	1	0	1	0
1	0	1	0	1	41	0	0	0	11.8	0	0	1	0	0	20	0	0	1	1
1	1	4	0	0	41	0	1	0	8.5	0	0	0	0	0	21	1	0	1	1
1	1	5	1	1	41	1	1	0	NA	0	0	0	0	0	21	1	0	1	1
1	0	1	0	0	41	0	0	0	8.7	0	1	1	0	1	21	0	1	1	1
1	1	4	0	0	41	1	0	1	10.5	0	0	1	0	0	21	0	0	1	1
1	1	6	0	0	41	1	0	0	10.7	0	0	1	0	0	21	1	0	1	1
1	1	6	0	0	41	1	0	0	10.7	0	0	1	0	0	21	1	0	1	1
2	1	6	0	0	41	1	1	0	10.2	0	0	0	0	0	22	1	0	1	0
1	1	4	0	0	41	1	1	1	10.7	0	0	0	0	0	22	0	0	1	1
1	0	2	1	1	41	1	1	0	8	1	1	0	0	0	23	0	0	1	1
2	1	4	0	0	41	1	1	0	7.7	1	1	0	0	1	25	0	0	1	0
1	0	1	0	0	41	1	1	0	7.7	1	0	0	0	0	29	0	0	1	1
2	1	4	0	0	41	1	1	0	8.1	1	0	0	0	0	29	0	0	1	0
1	0	1	0	0	41	0	0	0	12.7	0	0	0	0	0	30	1	0	1	1
1	1	4	0	1	41	1	0	0	NA	0	0	0	0	0	31	0	0	1	1
1	0	2	0	1	41	1	1	0	11.7	0	0	1	0	0	31	0	0	1	1
1	0	1	0	0	41	1	1	0	6.9	1	1	1	0	0	34	0	0	1	1
1	0	1	0	1	41	1	0	1	10.3	0	0	1	0	0	37	0	0	1	1
1	0	2	1	1	41	0	0	0	7.4	0	0	1	0	0	38	1	0	1	1
1	0	2	0	0	41	0	0	0	7.4	0	0	1	0	0	38	1	0	1	1
1	0	2	0	0	41	0	0	0	7.4	0	0	1	0	0	38	1	0	1	1
1	0	2	1	0	41	0	1	0	7	1	1	1	0	0	38	1	0	1	1
1	0	2	0	0	41	1	0	0	9.7	1	0	0	0	0	42	1	0	1	1
1	1	4	0	1	42	1	1	0	11.7	1	1	1	0	0	2	1	0	1	1
1	0	1	0	0	42	1	0	0	8.6	0	1	0	0	0	3	0	0	1	1
1	0	1	0	1	42	0	0	0	13.1	0	0	1	0	0	3	0	0	1	1
2	0	1	0	0	42	0	1	0	8.4	1	0	0	0	0	4	0	1	1	0
1	1	4	0	0	42	1	0	0	8.2	0	0	0	0	0	5	0	0	1	1
1	0	1	0	1	42	1	1	0	6.7	1	1	1	1	1	9	0	0	1	1
1	0	2	0	0	42	0	0	0	6.9	1	1	1	0	1	12	1	0	1	1
1	0	2	0	1	42	1	0	0	11.2	0	1	1	0	0	13	0	0	1	1
1	1	5	0	0	42	0	0	0	6.4	1	1	1	0	0	15	1	0	1	1
2	0	1	0	0	42	0	1	0	6.6	1	1	0	0	0	15	1	0	1	0
2	0	2	0	1	42	0	1	0	7.3	1	1	1	0	0	17	1	0	1	0
1	0	1	1	1	42	0	1	0	8.7	0	0	0	0	0	17	0	0	1	1
1	0	2	0	0	42	0	0	0	9.4	0	0	0	0	0	18	0	0	1	1
2	0	2	0	1	42	0	1	0	6.5	1	0	0	0	0	19	1	0	1	0
1	0	1	0	1	42	0	1	0	6.7	1	0	0	0	0	19	1	0	1	1
2	0	2	0	1	42	0	1	0	6.4	1	0	0	0	0	19	1	0	1	0
1	1	4	0	1	42	0	1	0	6.4	1	1	0	0	0	20	0	0	1	1
1	0	1	0	1	42	0	0	0	7.2	1	1	0	0	0	20	0	0	1	1
2	0	1	0	1	42	0	1	0	11.2	0	0	1	0	0	20	0	0	1	0
2	0	1	0	0	42	0	1	0	7.4	1	1	1	0	0	20	1	0	1	0
1	0	2	0	1	42	0	1	0	9.8	0	0	1	0	0	20	0	0	1	1
2	1	4	0	0	42	1	1	0	8.8	0	0	0	0	0	22	0	0	1	0
1	0	2	0	0	42	0	1	0	13.9	0	0	0	0	0	22	0	0	1	1
2	0	2	0	0	42	0	1	0	7.9	1	0	0	0	0	22	0	0	1	0
1	1	4	1	1	42	1	0	0	NA	1	1	0	0	0	23	0	0	1	1
2	0	3	1	1	42	1	1	0	NA	0	0	1	0	0	23	0	0	1	0
2	0	1	1	0	42	0	1	0	10.9	0	0	0	0	0	24	1	0	1	0
1	0	1	0	1	42	0	0	0	9.2	1	0	0	0	0	25	0	0	1	1
2	1	4	0	0	42	0	1	0	10.7	0	0	0	0	0	29	0	0	1	0
2	0	2	0	0	42	0	1	0	7.1	0	0	1	0	0	30	0	0	1	0
1	1	6	0	1	42	1	0	1	7.9	0	1	1	0	1	37	0	0	1	1
1	1	4	0	0	42	0	0	0	8.2	1	0	0	0	0	38	0	0	1	1
1	0	1	0	0	42	0	0	0	6.9	1	0	1	0	0	38	1	0	1	1
1	0	1	0	0	42	0	0	0	6.9	1	0	1	0	0	38	1	0	1	1
2	0	1	0	1	42	1	1	0	9.8	1	1	1	0	1	40	0	0	1	0
2	0	1	0	1	43	1	1	0	8.6	0	0	0	0	0	3	0	0	1	0
2	0	1	0	0	43	0	1	0	NA	0	1	0	0	0	4	1	1	1	0
1	0	1	0	0	43	1	0	0	6.6	1	0	0	0	0	5	0	0	1	1
1	1	4	0	0	43	0	0	0	9.8	1	1	1	0	1	5	1	0	1	1
2	1	4	0	1	43	1	1	0	9.3	1	0	0	0	1	6	0	0	1	0
2	1	4	0	1	43	0	1	0	11.1	0	0	0	0	1	6	0	0	1	0
1	1	4	0	1	43	1	0	0	8.5	0	1	1	0	1	6	0	0	1	1
2	1	4	0	1	43	0	1	0	8.4	0	0	1	0	0	6	0	0	1	0
1	1	4	1	1	43	1	0	0	11.2	0	1	0	0	1	6	0	0	1	1
1	0	1	0	0	43	0	0	0	7.1	1	1	1	0	0	12	1	0	1	1
2	0	1	0	0	43	0	1	0	6.5	1	1	1	0	1	12	1	0	1	0
1	0	1	0	1	43	1	0	1	13.8	0	0	0	0	0	13	0	0	1	1
1	1	4	0	0	43	1	0	0	7.6	0	0	1	0	0	14	0	0	1	1
1	0	2	0	0	43	1	1	0	9.2	0	0	1	0	0	17	0	0	1	1
1	0	2	0	1	43	1	0	0	NA	0	1	0	0	0	17	1	0	1	1
1	0	2	0	0	43	1	0	0	NA	1	1	0	0	1	17	1	0	1	1
1	0	2	0	1	43	1	0	0	NA	0	1	0	0	0	17	0	0	1	1
1	0	2	0	0	43	1	0	0	8.2	1	0	1	0	0	18	1	0	1	1
2	0	1	0	0	43	1	1	0	7.5	1	0	0	0	0	18	1	0	1	0
1	0	3	0	0	43	1	0	0	13.1	0	0	1	0	0	18	0	0	1	1
2	0	2	0	1	43	0	1	0	7.2	0	0	0	0	0	19	1	0	1	0
2	1	4	0	1	43	0	1	0	6.6	1	0	0	0	0	19	1	0	1	0
2	1	6	0	1	43	0	1	0	7.1	0	0	0	0	0	19	0	0	1	0
2	1	5	0	1	43	0	1	0	6.5	1	0	0	0	0	19	1	0	1	0
1	1	4	0	1	43	0	0	0	6.5	1	0	0	0	0	19	1	0	1	1
1	0	1	0	1	43	0	0	0	8.3	0	0	1	0	0	20	0	0	1	1
1	0	1	0	1	43	0	0	1	11.6	0	0	1	0	1	20	0	0	1	1
1	0	1	0	1	43	0	1	0	9.6	1	1	0	0	0	20	0	0	1	1
1	0	1	1	1	43	0	0	0	9.3	0	0	0	0	0	20	0	0	1	1
2	0	2	0	1	43	0	1	0	7.4	1	0	0	0	0	20	0	0	1	0
1	1	5	0	0	43	1	0	0	9.5	0	0	1	0	0	21	0	0	1	1
1	1	5	0	0	43	1	1	0	6.4	0	0	1	0	0	21	1	0	1	1
2	1	5	0	0	43	1	1	0	7.4	0	0	0	0	0	22	1	0	1	0
1	0	3	1	1	43	1	0	0	NA	0	0	1	0	0	23	0	0	1	1
2	0	1	0	0	43	0	1	0	NA	1	1	0	0	0	24	1	1	1	0
2	0	1	0	1	43	0	1	0	6.7	1	0	1	0	0	25	1	0	1	0
1	0	1	0	1	43	1	1	0	9.3	1	0	0	0	0	30	0	0	1	1
1	0	2	0	1	43	1	1	1	7.3	0	1	0	0	0	30	1	0	1	1
2	0	2	0	1	43	0	0	0	NA	0	1	1	0	0	31	1	0	1	0
2	0	2	0	1	43	1	1	0	13	0	0	0	0	0	37	0	0	1	0
1	0	2	0	0	43	0	0	0	7.2	0	0	1	0	0	38	1	0	1	1
1	0	1	0	0	43	0	1	0	6.9	1	1	1	0	0	38	1	0	1	1
1	0	1	0	0	43	0	1	0	6.9	1	1	1	0	0	38	1	0	1	1
2	0	2	0	0	43	1	0	0	9	0	0	1	0	0	41	0	0	1	0
1	1	4	0	0	43	1	0	1	12.1	0	1	0	0	0	42	1	0	1	1
1	1	4	0	0	43	1	0	1	11.9	0	1	1	0	0	42	0	0	1	1
1	0	2	0	0	43	1	0	1	10.3	0	0	0	0	0	42	1	0	1	1
1	0	1	0	0	44	1	1	0	NA	0	0	0	0	0	1	0	0	1	1
2	0	1	0	1	44	1	0	0	7.2	1	1	1	0	0	2	1	1	1	0
2	0	1	0	0	44	0	0	0	7.5	0	0	0	0	0	2	1	0	1	0
1	0	1	0	0	44	0	0	0	7.1	0	0	0	0	0	2	1	0	1	1
1	0	1	0	0	44	0	0	0	7.6	1	0	0	0	1	2	0	0	1	1
2	0	1	0	0	44	1	1	0	7.9	1	1	0	0	0	3	0	0	1	0
1	1	4	0	1	44	0	0	0	7.9	0	0	0	0	0	4	0	1	1	1
1	0	1	0	1	44	1	0	1	8.2	1	1	1	0	1	6	0	0	1	1
1	0	1	1	1	44	1	0	0	7.4	1	1	1	0	0	9	0	0	1	1
2	0	1	0	0	44	0	0	0	6.9	1	1	1	0	0	12	1	0	1	0
1	0	1	0	1	44	1	0	0	11.6	0	0	1	0	0	13	0	0	1	1
1	0	1	0	1	44	1	0	0	9.2	1	0	0	0	0	13	0	0	1	1
1	0	3	0	1	44	1	0	1	11	1	0	1	0	0	13	0	0	1	1
1	0	1	0	0	44	1	0	0	12	0	1	0	0	0	14	0	0	1	1
1	0	1	0	0	44	0	1	0	5.9	1	0	1	0	0	15	1	0	1	1
1	0	2	0	0	44	0	0	0	7.6	1	1	1	0	0	15	0	0	1	1
1	1	5	0	0	44	1	0	0	8.3	1	1	1	0	1	15	0	0	1	1
2	0	2	0	1	44	1	1	0	6.5	1	1	1	0	0	17	1	0	1	0
1	0	2	0	1	44	1	0	0	9.4	0	1	0	0	0	17	1	0	1	1
1	0	2	0	0	44	1	0	0	NA	0	0	0	0	0	17	0	0	1	1
1	1	4	0	1	44	0	1	0	6.8	1	0	0	0	0	19	1	0	1	1
1	1	4	0	1	44	0	1	0	6.5	1	0	0	0	0	19	1	0	1	1
2	1	5	0	1	44	0	1	0	6.6	1	0	0	0	0	19	1	0	1	0
2	1	5	0	1	44	0	1	0	6.8	0	0	0	0	0	19	1	0	1	0
1	0	2	0	1	44	0	1	0	6.6	1	0	0	0	0	19	1	0	1	1
1	0	1	0	1	44	0	0	0	9.7	0	0	1	0	0	20	0	0	1	1
1	0	2	0	0	44	0	0	0	6.9	1	0	0	0	0	20	0	0	1	1
2	0	1	0	0	44	0	0	0	NA	0	0	0	0	0	21	1	0	1	0
2	0	2	0	0	44	1	1	0	10.7	0	0	0	0	0	21	0	0	1	0
1	1	4	0	0	44	0	0	0	9.2	0	0	0	0	0	21	0	0	1	1
1	0	1	0	0	44	1	0	1	7.5	0	0	1	0	0	22	0	0	1	1
1	1	6	0	0	44	1	1	0	7.6	0	0	1	0	0	22	0	0	1	1
1	1	4	0	0	44	1	0	0	13	0	0	0	0	0	22	0	0	1	1
2	0	1	0	0	44	0	1	0	10.5	0	1	1	0	0	24	0	0	1	0
1	0	1	0	1	44	0	0	0	7.1	1	0	0	0	1	25	0	0	1	1
2	0	1	0	0	44	0	1	0	6.5	1	1	1	0	0	28	1	0	1	0
2	1	5	0	0	44	0	1	0	7.6	0	0	0	0	0	32	0	0	1	0
2	1	5	0	0	44	0	1	0	7.8	0	0	0	0	0	32	0	0	1	0
2	0	1	0	0	44	0	1	0	10.9	1	0	1	0	0	34	0	0	1	0
2	0	1	0	1	44	0	1	0	8.9	0	0	0	0	0	37	0	0	1	0
1	0	2	0	1	44	0	0	1	10.5	1	1	1	0	1	37	0	0	1	1
1	0	1	1	0	44	1	0	0	8	0	1	1	1	0	38	0	0	1	1
1	0	1	1	0	44	1	0	0	8	0	1	1	1	0	38	0	0	1	1
1	1	6	1	1	44	1	0	0	9.4	0	0	0	0	0	40	1	0	1	1
1	1	4	0	0	44	1	0	0	12.4	0	0	1	0	0	42	0	0	1	1
1	1	4	0	0	44	1	0	0	9.9	1	0	0	0	0	42	1	0	1	1
1	0	1	0	0	45	0	0	0	7.3	1	0	0	0	0	2	1	0	2	1
1	1	5	0	0	45	0	0	0	7.8	0	0	0	0	0	2	1	0	2	1
1	1	4	0	0	45	0	0	0	9.6	0	0	0	0	0	2	0	0	2	1
1	0	1	0	0	45	0	0	0	8.3	0	1	0	0	1	2	0	0	2	1
1	0	2	0	0	45	0	0	0	9.5	0	1	1	0	0	2	0	0	2	1
1	0	1	0	1	45	1	0	0	11.8	0	0	1	0	0	3	1	0	2	1
1	0	1	0	0	45	1	0	0	7.1	0	1	1	0	0	4	0	1	2	1
2	0	1	0	0	45	0	0	0	NA	0	1	1	0	0	4	0	1	2	0
1	1	4	0	0	45	0	0	0	11	1	1	1	0	1	5	0	0	2	1
1	1	5	0	0	45	0	0	1	11.5	1	0	0	0	0	5	1	0	2	1
1	0	1	0	1	45	1	0	1	6.4	1	1	1	0	0	6	1	0	2	1
1	1	4	0	1	45	1	0	0	10.6	0	0	1	0	1	6	0	0	2	1
1	0	1	0	0	45	0	0	0	7.3	1	0	1	0	0	12	0	0	2	1
2	0	1	0	0	45	0	0	0	6.9	1	0	1	0	0	12	1	0	2	0
2	1	5	0	1	45	1	1	0	11.4	0	0	0	0	0	13	0	0	2	0
2	0	1	0	1	45	1	0	0	7.5	1	1	0	0	0	13	0	0	2	0
1	0	2	0	0	45	0	0	0	7.2	0	0	0	0	0	14	1	0	2	1
1	0	1	0	0	45	0	0	0	6.8	1	1	0	0	0	15	0	0	2	1
1	0	1	0	0	45	0	0	0	7.2	1	1	1	0	1	15	1	0	2	1
1	0	2	1	1	45	1	0	1	11	0	1	1	0	0	17	0	0	2	1
1	0	1	0	0	45	0	1	0	7.3	1	0	0	0	0	17	0	0	2	1
1	0	2	0	0	45	1	0	0	8.5	1	0	1	0	0	18	0	0	2	1
2	1	5	0	1	45	0	1	0	6.5	1	0	0	0	0	19	1	0	2	0
2	1	5	0	1	45	0	1	0	6.9	1	0	0	0	0	19	1	0	2	0
1	0	1	0	1	45	0	1	0	6.4	1	0	0	0	0	19	1	0	2	1
1	0	2	0	1	45	0	1	0	6.5	1	0	0	0	0	19	1	0	2	1
1	0	2	0	1	45	0	1	0	6.9	0	0	0	0	0	19	1	0	2	1
2	0	2	0	1	45	0	1	0	6.4	1	0	0	0	0	19	1	0	2	0
1	0	2	0	1	45	0	1	0	6.4	1	0	0	0	0	19	1	0	2	1
1	1	4	0	1	45	0	1	0	7.4	0	0	0	0	0	19	1	0	2	1
1	1	4	0	1	45	0	1	0	6.7	0	0	0	0	0	19	1	0	2	1
2	1	4	0	1	45	0	1	0	6.5	0	0	0	0	0	19	1	0	2	0
1	1	5	0	1	45	0	1	0	6.6	1	0	0	0	0	19	1	0	2	1
1	1	5	0	1	45	0	1	0	6.4	1	0	0	0	0	19	1	0	2	1
2	0	2	0	1	45	0	1	0	7	0	0	0	0	0	19	1	0	2	0
1	0	2	0	1	45	0	1	0	9.6	0	0	1	0	0	20	0	0	2	1
1	0	3	0	1	45	0	0	0	7	1	1	1	0	0	20	0	0	2	1
1	0	2	0	1	45	0	0	0	10.6	1	0	1	0	0	20	0	0	2	1
1	0	3	0	1	45	0	0	0	8.7	0	1	1	0	0	20	0	0	2	1
2	0	1	0	0	45	0	1	0	9.5	0	0	1	0	0	20	1	0	2	0
2	1	4	0	0	45	1	0	0	9.2	0	0	0	0	0	21	0	0	2	0
2	1	4	0	0	45	1	0	0	9.2	0	0	0	0	0	21	0	0	2	0
1	0	1	0	0	45	0	0	0	8	0	0	0	0	0	21	1	0	2	1
1	1	6	0	0	45	0	0	0	9.2	0	0	0	0	0	21	1	0	2	1
1	1	6	0	0	45	0	0	0	9.2	0	0	0	0	0	21	1	0	2	1
1	0	1	0	0	45	1	0	0	8.7	0	0	0	0	1	21	0	0	2	1
1	1	4	0	0	45	0	1	0	10.9	0	0	0	0	0	22	0	0	2	1
1	1	4	0	0	45	0	1	0	9.7	0	0	0	0	0	22	0	0	2	1
1	0	1	0	0	45	1	1	0	10.8	0	0	0	0	0	22	1	0	2	1
1	0	1	0	0	45	0	0	0	9.5	0	0	1	0	0	22	0	0	2	1
2	0	1	0	0	45	0	1	0	8.4	0	0	0	0	0	22	0	0	2	0
1	0	2	0	1	45	1	1	0	NA	1	0	1	0	0	23	0	0	2	1
1	1	6	1	1	45	1	0	0	NA	1	0	1	0	0	23	0	0	2	1
1	1	5	0	1	45	1	0	0	11.7	0	0	1	0	0	23	0	0	2	1
2	0	1	0	0	45	0	1	0	8.7	0	0	1	0	0	24	0	0	2	0
2	0	1	0	1	45	1	1	0	7	1	0	0	0	0	25	1	0	2	0
2	0	1	0	1	45	0	1	0	7.6	0	0	0	0	0	25	0	0	2	0
1	0	1	0	1	45	0	0	0	9.5	1	0	1	0	0	25	0	0	2	1
2	0	1	0	0	45	0	1	0	6.9	1	0	1	0	0	28	0	0	2	0
2	0	1	0	0	45	0	0	0	8.8	0	0	0	0	0	29	0	0	2	0
2	0	2	0	1	45	0	0	0	NA	0	0	1	0	0	31	0	0	2	0
2	0	1	0	0	45	0	0	0	NA	1	1	0	0	0	31	0	0	2	0
2	1	5	0	0	45	1	1	0	8.2	0	0	0	0	0	32	0	0	2	0
2	0	1	0	1	45	1	1	0	9	1	0	1	0	0	37	0	0	2	0
2	0	1	0	1	45	0	1	0	10.9	0	0	1	0	0	40	0	0	2	0
1	0	1	0	1	45	1	0	0	8	0	0	1	0	1	41	1	0	2	1
2	0	1	0	0	45	0	1	0	13	0	1	0	0	0	41	0	0	2	0
2	1	4	0	0	45	1	1	0	10	0	0	0	0	0	41	0	0	2	0
1	0	2	0	0	45	0	0	1	7.3	1	0	0	0	0	42	1	0	2	1
1	0	1	0	0	45	0	0	1	6.8	1	0	0	0	0	44	1	0	2	1
1	0	2	0	0	46	1	0	0	7.4	0	0	1	0	0	1	1	0	2	1
1	0	2	0	1	46	1	0	0	9.6	0	0	0	0	1	3	1	0	2	1
2	0	1	0	0	46	0	0	0	NA	0	1	1	0	0	4	0	0	2	0
1	0	2	0	0	46	1	0	0	9.9	0	1	0	0	0	4	0	0	2	1
1	1	4	0	0	46	0	0	0	NA	1	1	0	0	0	12	1	0	2	1
1	1	6	0	0	46	0	0	0	7.7	1	1	1	0	0	12	1	0	2	1
1	0	2	0	0	46	0	0	0	NA	0	1	1	0	1	12	0	0	2	1
2	0	1	0	0	46	0	0	0	NA	1	1	1	0	0	12	1	0	2	0
1	0	1	0	1	46	1	0	1	7.2	1	1	1	0	0	13	0	0	2	1
1	0	1	0	1	46	1	0	1	7	1	1	0	0	0	13	0	0	2	1
1	1	5	0	0	46	0	1	0	9.4	0	1	1	0	0	15	1	0	2	1
1	0	2	0	0	46	0	0	0	6.3	0	0	1	0	1	15	1	0	2	1
1	0	1	0	0	46	0	1	0	6.9	1	1	1	0	0	15	1	0	2	1
1	0	1	1	1	46	0	0	0	NA	1	1	1	0	0	17	0	0	2	1
2	0	2	0	1	46	0	1	0	NA	1	0	0	0	0	17	1	0	2	0
1	0	2	0	1	46	0	0	0	NA	1	0	1	0	0	17	0	0	2	1
1	0	2	1	1	46	1	1	0	9.3	0	1	0	0	0	17	0	0	2	1
2	0	2	0	1	46	1	1	0	9.7	0	1	1	0	0	17	0	0	2	0
1	0	1	0	0	46	1	0	0	6.5	1	0	0	0	0	18	1	0	2	1
1	0	2	0	0	46	0	0	0	7	0	1	0	0	0	18	1	0	2	1
1	1	5	0	1	46	0	1	0	6.9	0	0	0	0	0	19	1	0	2	1
2	0	1	0	1	46	0	0	0	7.2	0	0	0	0	0	19	1	0	2	0
1	0	2	0	1	46	0	1	0	6.6	0	0	0	0	0	19	1	0	2	1
1	1	5	0	1	46	0	1	0	6.9	0	0	0	0	0	19	1	0	2	1
1	0	1	0	0	46	1	0	0	7.5	0	0	0	0	0	21	0	0	2	1
1	1	4	0	0	46	1	1	0	9.5	0	0	1	0	0	21	1	0	2	1
1	1	4	0	0	46	1	0	0	NA	0	0	0	0	0	21	0	0	2	1
1	1	6	0	0	46	1	1	1	7.6	0	0	0	0	0	22	0	0	2	1
2	1	6	0	0	46	1	1	0	9.7	0	1	0	0	0	22	0	0	2	0
1	0	3	0	0	46	1	0	0	11.3	0	1	0	0	0	22	0	0	2	1
1	0	2	1	1	46	1	1	0	NA	1	1	0	0	0	23	0	0	2	1
1	0	1	1	1	46	1	0	0	NA	0	1	1	0	0	23	0	0	2	1
2	0	1	0	0	46	0	0	0	NA	1	1	0	0	0	24	0	0	2	0
2	0	1	0	1	46	1	1	0	9.6	1	1	0	0	0	25	1	0	2	0
2	1	4	1	1	46	0	1	0	15.2	0	0	0	0	0	28	0	0	2	0
1	0	1	0	0	46	1	0	0	7.5	1	0	1	0	0	28	0	0	2	1
2	0	1	0	0	46	1	1	0	6.9	1	1	0	0	1	28	1	0	2	0
1	0	1	0	0	46	1	0	1	6.4	0	1	1	0	0	30	1	0	2	1
2	0	1	0	0	46	1	1	0	7.7	0	0	0	0	0	32	0	0	2	0
2	0	2	0	0	46	1	1	0	7.6	0	0	0	0	0	33	0	0	2	0
1	1	4	0	0	46	1	0	1	11.1	0	0	1	0	0	34	0	0	2	1
1	0	1	0	1	46	1	0	0	7.1	1	0	0	0	0	37	0	0	2	1
1	0	1	0	1	46	0	0	1	7.7	1	0	0	0	0	37	0	0	2	1
2	1	6	0	1	46	1	1	0	10.7	0	1	1	0	1	37	0	0	2	0
2	0	2	0	1	46	1	1	0	11.4	0	1	1	0	0	37	0	0	2	0
1	0	2	0	1	46	1	1	0	9	0	0	0	0	0	37	1	0	2	1
1	0	1	1	0	46	1	0	0	9.9	0	0	0	0	1	38	0	0	2	1
1	0	1	1	1	46	0	0	0	9.9	0	0	0	0	1	38	0	0	2	1
1	0	1	0	1	46	1	0	1	8.6	1	1	1	0	1	40	0	0	2	1
2	0	1	0	0	46	1	1	0	7	0	0	0	0	1	41	0	0	2	0
1	1	4	0	0	46	1	0	0	8.3	0	0	0	0	0	42	1	0	2	1
1	1	4	0	0	46	1	0	0	9.1	1	0	0	0	0	42	1	0	2	1
1	1	4	0	0	46	1	0	0	NA	1	0	0	0	0	42	1	0	2	1
2	0	2	0	0	46	1	1	0	9.1	1	1	1	0	0	42	0	0	2	0
1	0	2	0	0	47	0	1	0	NA	0	0	0	0	0	1	1	0	2	1
1	0	2	0	0	47	1	0	0	9.9	0	0	0	0	0	1	0	0	2	1
1	1	5	0	1	47	1	0	0	9.9	1	1	0	0	0	2	1	0	2	1
1	0	2	0	0	47	0	0	0	7.5	0	0	0	0	0	2	0	0	2	1
1	1	5	0	0	47	0	0	0	7.6	0	0	0	0	0	2	0	0	2	1
1	0	1	0	0	47	0	0	0	7.8	0	0	0	0	0	2	0	0	2	1
2	0	1	0	0	47	0	0	0	7	0	0	0	0	0	2	1	0	2	0
1	0	1	0	0	47	0	0	0	7.2	0	0	0	0	0	2	1	0	2	1
2	1	5	0	0	47	0	0	0	7.9	1	0	0	0	0	2	1	0	2	0
1	1	5	0	0	47	0	0	0	8.2	0	0	0	0	0	2	1	0	2	1
2	1	6	0	0	47	0	0	0	6.8	1	0	0	0	1	2	1	0	2	0
2	0	1	0	0	47	0	0	0	7.9	0	1	1	0	0	2	0	0	2	0
1	1	5	0	1	47	1	0	0	7.4	1	0	0	0	0	4	0	1	2	1
1	1	4	0	1	47	1	0	0	NA	0	1	0	0	0	4	0	1	2	1
1	1	4	0	0	47	1	0	0	8.1	1	0	0	0	0	4	0	1	2	1
2	0	1	0	1	47	0	1	0	6.4	0	0	1	0	0	6	1	0	2	0
1	0	2	0	0	47	0	0	0	NA	1	1	1	0	1	12	0	0	2	1
2	0	1	0	0	47	0	1	0	6.6	1	1	0	0	1	12	1	0	2	0
1	0	1	0	1	47	1	0	0	8	1	1	1	0	0	13	0	0	2	1
2	0	1	0	1	47	1	1	0	13	1	1	0	0	0	13	0	0	2	0
2	0	1	0	0	47	1	0	0	6.9	1	0	0	0	0	15	1	0	2	0
1	0	2	1	1	47	1	1	0	NA	0	1	1	0	1	17	0	0	2	1
2	1	6	0	0	47	0	1	0	NA	0	0	0	0	0	18	1	0	2	0
2	0	3	0	0	47	0	1	0	7.8	1	0	1	0	0	18	1	0	2	0
1	0	2	0	0	47	1	1	0	10.3	0	0	0	0	0	18	1	0	2	1
2	1	5	0	1	47	0	1	0	7.3	0	0	0	0	0	19	1	0	2	0
2	1	5	0	1	47	0	1	0	7.9	0	0	0	0	0	19	1	0	2	0
2	0	1	0	1	47	0	1	0	7.7	0	0	0	0	0	19	0	0	2	0
2	1	4	0	1	47	0	0	0	6.4	0	0	0	0	0	19	1	0	2	0
1	1	4	0	1	47	0	1	0	7.2	0	0	0	0	0	19	1	0	2	1
1	1	4	0	1	47	0	1	0	6.7	0	0	0	0	0	19	1	0	2	1
2	1	4	0	1	47	0	1	0	6.5	1	0	0	0	0	19	1	0	2	0
2	1	4	0	1	47	0	1	0	6.4	1	0	0	0	0	19	1	0	2	0
1	1	5	0	1	47	0	1	0	7.2	0	0	0	0	0	19	1	0	2	1
1	0	1	0	1	47	0	0	0	10.2	1	0	0	0	0	20	0	0	2	1
1	0	1	0	1	47	0	0	0	10.2	0	0	0	0	0	20	0	0	2	1
1	0	1	0	0	47	0	0	0	NA	0	1	1	0	0	20	0	0	2	1
1	0	1	0	1	47	0	0	0	7.6	1	0	1	0	0	20	1	0	2	1
1	0	2	0	1	47	0	0	0	8	0	1	1	0	0	20	0	0	2	1
1	0	2	0	1	47	0	0	0	10.2	0	0	1	0	0	20	0	0	2	1
1	1	6	0	0	47	1	0	1	9.7	0	0	0	0	0	21	0	0	2	1
1	0	2	0	0	47	0	0	0	8.4	0	0	0	0	0	21	0	0	2	1
1	0	2	0	0	47	0	0	0	9	0	0	0	0	0	22	0	0	2	1
1	1	6	0	0	47	1	0	0	7.6	0	0	0	0	0	22	0	0	2	1
2	0	2	0	0	47	0	1	0	8.7	0	0	0	0	0	22	0	0	2	0
1	0	2	1	1	47	1	0	0	11.6	0	1	1	0	0	23	0	0	2	1
1	0	2	1	1	47	0	0	1	6.5	0	1	1	0	0	23	1	1	2	1
1	0	1	0	1	47	0	0	0	8.5	1	1	0	0	0	25	0	0	2	1
1	0	1	0	1	47	0	0	0	8	1	0	0	0	0	25	0	0	2	1
2	0	1	0	1	47	0	1	0	9.5	1	1	1	0	0	25	0	0	2	0
1	0	1	0	0	47	1	0	0	8.4	0	0	0	0	0	25	0	0	2	1
1	0	1	0	1	47	0	0	0	9	0	1	1	0	0	25	0	0	2	1
1	0	1	0	1	47	0	0	0	9.3	1	0	1	0	0	25	0	0	2	1
2	0	1	0	0	47	1	1	0	6.8	0	1	1	0	0	28	1	0	2	0
1	0	2	0	0	47	1	0	0	8.4	0	0	0	0	0	29	0	0	2	1
2	0	1	0	1	47	0	0	0	NA	0	0	0	0	0	31	1	0	2	0
2	0	2	0	1	47	1	0	0	NA	1	1	0	0	0	31	0	0	2	0
2	1	5	0	0	47	0	1	0	7.6	0	0	1	0	0	32	0	0	2	0
2	1	6	0	1	47	1	1	0	7.1	1	0	0	0	0	37	0	0	2	0
1	0	1	0	1	47	1	0	0	10.8	0	0	1	0	1	37	0	0	2	1
1	0	2	0	0	47	0	0	1	12.1	0	0	1	0	0	37	0	0	2	1
1	0	3	0	0	47	1	1	0	7.4	0	0	0	0	0	38	1	0	2	1
1	0	3	0	0	47	0	1	0	7.4	0	0	0	0	0	38	1	0	2	1
1	0	1	0	0	47	1	0	0	10	1	0	1	0	0	39	0	0	2	1
1	0	1	1	1	47	1	0	0	7	0	0	0	0	0	40	1	1	2	1
1	1	4	0	0	47	1	0	0	NA	0	0	0	0	0	42	1	0	2	1
1	1	4	0	0	47	1	1	0	8.5	0	0	0	0	0	42	1	0	2	1
2	0	2	0	0	47	1	1	0	11.2	1	0	0	0	0	42	0	0	2	0
2	0	2	0	0	48	1	1	0	NA	0	0	1	0	0	1	1	0	2	0
1	0	1	0	1	48	1	0	0	8.4	1	1	0	0	1	2	1	0	2	1
1	0	1	0	0	48	0	0	0	6.9	1	0	0	0	0	2	1	0	2	1
1	1	5	0	0	48	0	0	0	7.5	0	0	0	0	0	2	1	0	2	1
1	0	1	0	0	48	0	0	0	7.9	0	0	0	0	0	2	1	0	2	1
1	0	1	0	0	48	0	0	0	7.5	0	0	0	0	1	2	0	0	2	1
2	0	1	0	0	48	0	1	0	6.6	1	1	1	0	1	3	1	0	2	0
2	1	5	0	0	48	1	0	0	11.8	0	1	1	0	0	4	0	0	2	0
1	0	1	0	0	48	1	0	0	NA	0	0	0	0	0	4	1	1	2	1
2	1	5	0	0	48	1	1	0	7.9	1	0	0	0	0	4	0	1	2	0
2	0	1	0	0	48	1	0	0	NA	0	1	1	0	0	4	0	1	2	0
1	0	1	0	1	48	1	1	0	7.1	1	0	1	0	0	6	0	0	2	1
2	0	2	0	1	48	0	1	0	8.7	1	0	1	0	0	9	1	0	2	0
1	0	1	0	0	48	0	0	0	6.1	1	1	1	0	0	12	1	0	2	1
2	1	4	0	0	48	0	1	0	7.3	1	1	1	0	0	12	1	0	2	0
1	0	1	0	0	48	0	0	0	NA	1	1	1	0	1	12	1	0	2	1
1	1	4	0	0	48	0	0	0	7.6	1	1	1	0	1	12	0	0	2	1
2	0	1	0	0	48	0	0	0	NA	0	0	1	0	0	12	1	0	2	0
1	1	4	0	0	48	0	0	0	NA	0	1	1	0	0	12	0	0	2	1
2	0	1	0	1	48	1	1	0	8.2	1	1	1	0	0	13	0	0	2	0
2	0	1	0	1	48	1	1	0	10.3	1	1	1	0	0	13	0	0	2	0
1	1	5	0	0	48	0	1	0	8.4	1	1	0	0	0	15	0	0	2	1
1	0	1	0	0	48	0	0	0	5.7	1	0	1	0	0	15	1	0	2	1
1	0	1	0	0	48	0	0	0	5.7	1	1	1	0	1	15	1	0	2	1
1	0	1	0	0	48	0	1	0	7	1	0	0	0	0	15	0	0	2	1
1	0	1	0	0	48	0	0	0	7.5	1	1	0	0	1	15	0	0	2	1
1	0	2	0	1	48	1	0	0	7.2	1	0	0	0	0	17	1	0	2	1
1	0	3	0	1	48	1	0	1	8	1	1	1	0	1	17	0	0	2	1
1	0	2	0	1	48	1	0	0	7.2	1	0	1	0	0	17	0	0	2	1
1	0	3	0	0	48	1	1	0	7	1	0	0	0	0	17	0	0	2	1
1	0	1	0	1	48	1	0	0	NA	1	1	1	0	0	17	1	0	2	1
1	0	2	0	0	48	1	0	0	NA	1	0	1	0	0	17	0	0	2	1
2	0	2	0	1	48	1	1	0	9.2	0	1	0	0	1	17	0	0	2	0
1	0	2	0	0	48	1	0	0	6.8	1	1	1	0	0	18	1	0	2	1
1	0	2	0	0	48	1	0	0	11	0	0	0	0	0	18	0	0	2	1
1	0	2	0	0	48	1	1	0	8.9	0	0	0	0	0	18	0	1	2	1
1	0	2	0	0	48	1	0	1	9	0	0	1	0	0	18	0	0	2	1
2	0	1	0	1	48	0	1	0	6.9	0	0	0	0	0	19	1	0	2	0
1	0	1	0	1	48	0	1	0	6.9	0	0	0	0	0	19	1	0	2	1
2	0	2	0	1	48	0	1	0	6.9	1	0	0	0	0	19	1	0	2	0
2	0	2	0	1	48	0	1	0	6.6	1	0	0	0	0	19	1	0	2	0
2	1	4	0	1	48	0	1	0	7.1	0	0	0	0	0	19	1	0	2	0
2	1	4	0	1	48	0	1	0	7.1	0	0	0	0	0	19	1	0	2	0
2	1	4	0	1	48	0	1	0	6.6	1	0	0	0	0	19	1	0	2	0
2	1	4	0	1	48	0	1	0	6.9	1	0	0	0	0	19	1	0	2	0
2	1	4	0	1	48	0	1	0	6.8	0	0	0	0	0	19	1	0	2	0
1	1	5	0	1	48	0	1	0	6.8	1	0	0	0	0	19	1	0	2	1
2	1	5	0	1	48	0	1	0	6.9	0	0	0	0	0	19	1	0	2	0
2	1	5	0	1	48	0	1	0	7.7	0	0	0	0	0	19	1	0	2	0
2	0	1	0	1	48	0	1	0	6.8	0	0	0	0	0	19	1	0	2	0
1	0	1	0	1	48	0	0	0	11.9	0	0	0	0	0	20	0	0	2	1
1	1	4	0	0	48	0	0	0	10.3	0	0	0	0	0	21	1	0	2	1
1	1	6	0	0	48	1	0	0	9.3	0	0	0	0	0	21	1	0	2	1
1	1	5	0	0	48	0	0	0	9.1	0	0	1	0	0	21	1	0	2	1
1	0	1	0	0	48	0	0	0	7	0	0	0	0	0	21	0	0	2	1
1	0	1	0	0	48	1	0	1	NA	1	0	1	0	0	21	0	0	2	1
1	0	2	0	0	48	1	0	0	10	0	1	1	0	0	21	0	0	2	1
1	1	4	0	0	48	0	0	0	NA	0	0	1	0	0	21	1	0	2	1
1	0	1	0	0	48	1	1	0	7.9	0	1	0	0	0	21	0	0	2	1
1	1	4	0	0	48	0	1	0	8	0	0	0	0	0	22	1	0	2	1
2	1	5	0	0	48	1	1	0	8.7	0	1	0	0	0	22	0	0	2	0
1	1	4	0	1	48	1	0	1	8.2	0	1	1	0	1	23	0	0	2	1
1	0	2	0	1	48	1	0	0	6.8	0	0	1	0	0	23	0	1	2	1
2	0	1	0	0	48	0	0	0	NA	1	0	1	0	0	24	0	0	2	0
1	0	1	0	0	48	0	1	0	8.1	0	0	1	0	0	24	0	0	2	1
2	0	1	0	0	48	0	0	0	NA	0	0	0	0	0	24	1	0	2	0
1	0	1	0	1	48	0	0	0	8.5	0	1	1	0	0	25	1	0	2	1
1	1	4	0	0	48	1	0	0	13.4	0	1	1	0	1	28	1	0	2	1
1	0	1	0	0	48	0	0	0	NA	0	1	0	0	0	30	1	0	2	1
2	0	2	0	0	48	0	1	0	8.3	0	1	1	0	0	30	0	0	2	0
2	0	2	0	0	48	0	1	0	7.8	0	1	0	0	0	30	0	0	2	0
2	1	6	0	1	48	0	0	0	NA	0	0	0	0	0	31	1	0	2	0
2	0	1	0	0	48	0	1	0	7.2	0	0	0	0	0	32	0	0	2	0
2	0	1	0	0	48	0	1	0	7.1	0	0	0	0	0	32	0	0	2	0
2	0	1	0	0	48	0	1	0	6.6	0	0	0	0	0	32	0	0	2	0
1	1	4	0	0	48	0	0	0	14	0	1	1	0	0	34	1	0	2	1
2	0	1	0	0	48	1	1	1	10.6	0	1	1	0	0	34	0	0	2	0
2	0	1	0	1	48	1	1	0	7.2	1	1	1	0	0	37	0	0	2	0
1	0	1	0	1	48	0	0	1	8.1	0	0	1	0	0	37	0	0	2	1
2	0	2	1	1	48	1	1	0	12.8	0	0	0	0	0	37	0	0	2	0
2	0	2	0	0	48	0	0	0	8.4	0	0	1	0	0	38	0	0	2	0
2	0	2	0	0	48	0	0	0	8.4	0	0	1	0	0	38	0	0	2	0
2	0	2	0	0	48	0	0	0	8.4	0	0	1	0	0	38	0	0	2	0
2	1	6	1	0	48	1	1	0	11.2	0	0	1	0	0	38	0	0	2	0
2	0	2	1	0	48	0	0	0	12.8	0	0	1	0	0	38	0	1	2	0
2	0	2	1	0	48	0	0	0	12.8	0	0	1	0	0	38	0	1	2	0
1	0	1	0	0	48	1	0	1	7	1	1	0	0	0	41	0	0	2	1
1	0	3	0	0	48	1	0	0	8.7	0	0	0	0	0	41	0	1	2	1
2	0	1	0	0	48	1	1	0	7.4	0	1	1	0	0	41	1	0	2	0
2	0	1	0	0	48	0	1	0	11.7	1	0	0	0	0	44	0	0	2	0
1	0	2	0	0	49	1	0	0	NA	0	1	1	0	0	1	0	0	2	1
1	1	6	0	1	49	1	1	0	7.6	1	1	1	0	1	2	1	0	2	1
1	1	5	0	0	49	0	0	0	7.8	1	0	0	0	0	2	1	0	2	1
1	0	1	0	0	49	0	0	0	7	0	0	0	0	0	2	1	0	2	1
1	1	5	0	0	49	0	0	0	7.2	0	0	0	0	0	2	1	0	2	1
1	0	2	0	0	49	0	0	0	8.1	1	0	0	0	0	2	1	0	2	1
1	0	2	0	0	49	1	0	0	10	0	0	0	0	0	3	0	0	2	1
1	0	1	0	1	49	1	0	0	7.6	0	0	0	0	0	4	0	1	2	1
2	0	1	0	0	49	0	0	0	NA	0	1	0	0	0	4	0	1	2	0
2	0	1	0	0	49	1	1	0	9.8	1	1	1	0	1	5	0	0	2	0
1	1	4	0	1	49	0	1	1	9.2	0	1	1	0	1	6	1	0	2	1
2	1	4	0	1	49	0	1	0	6.9	1	0	1	0	1	6	0	0	2	0
1	0	1	0	1	49	1	0	0	10	1	1	1	0	1	6	0	0	2	1
1	0	2	0	1	49	0	0	0	9.9	1	0	1	0	1	6	0	0	2	1
2	1	5	0	0	49	0	0	0	8.6	1	1	1	0	0	12	0	0	2	0
2	0	1	0	0	49	0	1	0	6.3	1	1	1	0	0	12	1	0	2	0
1	0	1	0	0	49	0	1	0	6.4	0	0	1	0	0	12	1	0	2	1
1	0	1	0	0	49	0	0	0	8.3	1	1	1	0	1	12	0	0	2	1
1	0	1	0	0	49	0	0	0	6.6	1	1	1	0	0	12	1	0	2	1
1	0	2	0	0	49	0	0	0	7.5	1	1	1	0	0	12	1	0	2	1
2	0	2	0	0	49	0	0	0	NA	1	1	0	0	1	12	0	0	2	0
2	0	1	0	1	49	1	1	1	11.1	1	1	1	0	0	13	0	0	2	0
1	0	1	0	1	49	0	0	1	8.3	1	0	0	0	0	13	0	0	2	1
1	0	1	0	1	49	1	0	0	12.3	0	1	0	0	0	13	0	0	2	1
1	1	5	0	0	49	0	1	0	6.4	0	0	1	0	0	15	1	0	2	1
1	1	4	0	0	49	0	0	0	6.3	1	1	0	0	1	15	1	0	2	1
2	1	6	0	0	49	0	1	0	6.8	1	1	1	1	0	15	1	0	2	0
2	0	1	0	0	49	0	1	0	6.8	1	0	0	0	0	17	1	0	2	0
2	0	2	0	1	49	1	1	0	6.9	1	0	0	0	0	17	0	0	2	0
1	0	1	1	1	49	1	0	0	10.2	0	1	0	0	0	17	0	0	2	1
1	0	1	0	0	49	1	0	0	NA	0	1	1	0	0	17	0	0	2	1
1	0	2	1	1	49	1	0	0	9.9	0	1	0	0	1	17	1	0	2	1
2	0	1	0	1	49	0	1	0	6.6	1	0	0	0	0	19	1	0	2	0
2	0	1	0	1	49	0	1	0	7	0	0	0	0	0	19	1	0	2	0
1	0	1	0	1	49	0	0	0	6.9	0	0	0	0	0	19	1	0	2	1
1	0	2	0	1	49	0	1	0	6.3	1	0	0	0	0	19	1	0	2	1
1	0	2	0	1	49	0	1	0	6.4	1	0	0	0	0	19	1	0	2	1
1	1	4	0	1	49	0	1	0	6.6	1	0	0	0	0	19	1	0	2	1
2	1	5	0	1	49	0	1	0	7.4	0	0	0	0	0	19	0	0	2	0
1	1	6	0	1	49	0	0	0	7.8	1	1	0	0	0	20	1	0	2	1
1	1	6	0	1	49	0	0	0	8.4	1	0	1	0	0	20	0	0	2	1
1	0	2	1	1	49	0	0	1	12.6	0	1	1	0	0	20	0	0	2	1
1	0	1	0	0	49	0	1	1	NA	0	0	0	0	1	21	1	0	2	1
2	1	6	0	0	49	1	1	0	8.7	0	0	0	0	0	21	0	0	2	0
2	1	6	0	0	49	1	1	0	8.7	0	0	0	0	0	21	0	0	2	0
1	1	4	0	0	49	1	0	0	10.5	0	0	0	0	0	21	1	0	2	1
1	1	6	0	0	49	0	1	0	14.8	0	0	0	0	0	22	1	0	2	1
2	1	4	0	0	49	0	1	0	NA	0	0	0	0	0	22	1	0	2	0
2	0	1	0	0	49	0	0	0	NA	1	0	1	0	0	24	0	0	2	0
2	0	1	0	0	49	0	0	0	NA	0	0	1	0	0	24	0	0	2	0
1	0	1	0	1	49	0	0	0	9.1	1	0	1	0	0	25	0	0	2	1
1	0	1	0	0	49	1	1	0	6.4	1	1	0	0	0	28	1	0	2	1
2	0	1	1	1	49	1	1	0	8.5	0	0	0	0	0	28	0	0	2	0
1	0	1	0	0	49	0	0	0	8.2	0	0	1	0	0	30	0	0	2	1
1	0	2	0	1	49	1	0	0	12.6	0	0	0	0	0	30	0	0	2	1
1	0	1	0	0	49	1	0	0	6.3	0	0	0	0	0	30	1	0	2	1
1	0	1	0	0	49	0	0	0	8	0	0	1	0	0	30	1	0	2	1
1	0	2	0	0	49	1	1	0	NA	0	0	0	0	0	30	1	0	2	1
1	0	1	0	1	49	1	0	0	NA	0	0	0	0	0	31	1	0	2	1
1	0	1	0	1	49	1	0	1	9.2	0	0	1	0	0	31	0	0	2	1
2	1	5	0	0	49	0	1	0	7.7	0	0	0	0	0	32	0	0	2	0
2	0	1	1	1	49	1	1	0	7.9	0	1	1	0	0	32	0	0	2	0
2	1	6	0	0	49	0	1	0	7.9	0	0	0	0	0	32	0	0	2	0
1	0	1	0	1	49	1	1	1	6.9	0	1	0	0	1	33	1	0	2	1
1	0	1	0	1	49	0	0	0	7.4	0	1	1	0	1	33	0	0	2	1
1	0	1	0	0	49	1	0	0	6.8	0	1	0	0	1	33	1	0	2	1
1	0	1	0	1	49	1	1	0	10.4	0	0	1	0	0	33	1	0	2	1
2	1	4	0	0	49	1	1	0	8.4	1	0	0	0	0	34	1	0	2	0
1	1	4	0	0	49	0	0	1	11.1	0	1	1	0	0	34	1	0	2	1
1	0	1	1	0	49	1	0	0	6.8	0	1	1	0	1	35	0	0	2	1
1	0	2	0	0	49	0	0	0	8.1	0	1	0	0	1	35	0	0	2	1
2	0	2	0	0	49	0	0	0	8	0	0	1	0	0	38	0	0	2	0
2	0	2	0	0	49	0	0	0	8	0	0	1	0	0	38	0	0	2	0
1	0	2	1	0	49	0	0	0	8	0	1	0	0	0	38	1	0	2	1
1	0	2	1	0	49	0	0	0	8	0	1	0	0	0	38	1	0	2	1
2	0	1	0	0	49	1	1	0	7	1	0	0	0	0	41	0	0	2	0
1	0	1	1	1	49	0	1	0	8.5	0	0	0	0	0	41	1	0	2	1
2	0	1	1	0	49	1	1	0	10	0	1	1	0	0	41	0	0	2	0
2	0	1	0	0	49	1	1	0	6.6	1	0	0	0	0	41	0	0	2	0
2	0	2	0	0	49	1	1	0	13	0	0	0	0	0	41	0	0	2	0
2	1	4	0	0	49	1	1	0	12.1	0	0	0	0	0	42	0	0	2	0
1	0	1	0	0	49	1	0	0	6.9	1	1	0	0	0	44	0	0	2	1
2	0	1	0	0	49	0	1	0	8.7	1	0	0	0	0	44	0	0	2	0
2	0	2	0	0	50	0	0	0	NA	0	0	1	0	0	1	1	0	2	0
1	0	1	0	1	50	1	1	1	6.7	1	1	1	0	1	2	0	0	2	1
1	0	1	0	1	50	1	0	0	6.5	1	1	1	0	0	2	1	0	2	1
1	1	5	0	0	50	0	0	0	7.6	0	0	0	0	0	2	0	0	2	1
2	1	5	0	0	50	0	0	0	8.2	0	0	0	0	0	2	1	0	2	0
2	0	1	0	0	50	0	0	0	7	0	0	0	0	0	2	1	0	2	0
2	0	1	0	0	50	0	0	0	6.8	0	0	0	0	0	2	1	0	2	0
1	0	1	0	0	50	0	0	0	7	0	0	0	0	0	2	1	0	2	1
1	0	1	0	0	50	0	0	0	7	0	0	0	0	0	2	1	0	2	1
2	0	1	0	0	50	0	0	0	7.8	0	0	0	0	0	2	1	0	2	0
2	1	5	0	0	50	0	0	0	7.8	0	1	0	0	0	2	1	0	2	0
1	1	5	0	0	50	0	0	0	7.5	0	0	0	0	0	2	1	0	2	1
2	1	4	0	0	50	0	0	0	9.1	0	0	0	0	0	2	0	0	2	0
1	0	1	0	0	50	0	0	0	7.2	0	0	0	0	1	2	0	0	2	1
2	0	1	0	0	50	0	0	0	8.6	0	1	1	0	1	2	0	0	2	0
2	0	1	0	0	50	0	1	0	NA	0	1	1	0	0	4	0	1	2	0
2	1	4	0	0	50	0	1	0	8.3	0	0	0	0	0	4	0	1	2	0
1	1	4	0	1	50	1	0	1	8.9	0	0	1	0	0	6	1	0	2	1
1	0	1	0	1	50	1	0	1	7.5	1	0	1	0	1	6	1	0	2	1
2	1	6	0	1	50	0	1	0	6.8	1	1	1	0	0	6	1	0	2	0
1	0	2	0	1	50	1	0	0	7.2	0	0	1	0	0	9	1	0	2	1
2	0	1	0	1	50	1	1	1	7.8	1	1	1	0	1	9	0	0	2	0
2	0	2	0	1	50	1	1	0	9	0	1	0	0	0	9	0	0	2	0
2	0	1	0	0	50	0	0	0	6.8	1	1	0	0	1	12	0	0	2	0
2	0	1	0	0	50	0	0	0	6.5	1	1	1	0	0	12	1	0	2	0
2	0	1	0	0	50	0	0	0	6.5	1	1	0	0	1	12	1	0	2	0
1	1	5	0	0	50	0	0	0	7.5	1	1	1	0	0	12	0	0	2	1
1	0	1	0	1	50	1	0	0	7.2	1	0	0	0	0	13	0	0	2	1
1	0	1	0	0	50	0	1	0	7.4	1	0	0	0	0	15	0	0	2	1
1	0	2	0	0	50	0	0	0	7.1	1	0	1	0	1	15	0	0	2	1
1	1	4	0	0	50	0	1	0	10.9	1	1	1	0	0	15	0	0	2	1
2	0	1	0	1	50	1	1	0	NA	1	0	0	0	0	17	0	0	2	0
1	0	2	0	0	50	0	0	1	9.4	0	0	1	0	0	17	0	0	2	1
1	0	1	0	0	50	0	1	0	6.4	1	1	1	0	0	18	1	0	2	1
2	1	4	0	1	50	0	1	0	6.8	1	0	0	0	0	19	1	0	2	0
2	1	4	0	1	50	0	1	0	7.2	0	0	0	0	0	19	0	0	2	0
2	1	5	0	1	50	0	0	0	8.4	0	0	0	0	0	19	1	0	2	0
2	1	5	0	1	50	0	1	0	6.9	1	0	0	0	0	19	1	0	2	0
1	0	1	0	1	50	0	0	0	9.8	1	1	1	0	1	20	0	0	2	1
2	0	1	0	1	50	0	1	0	7.8	1	0	1	0	0	20	0	0	2	0
1	0	1	0	0	50	1	1	0	7	0	0	0	0	0	21	1	0	2	1
1	1	6	0	0	50	1	0	0	9.7	0	0	1	0	0	21	0	0	2	1
1	0	1	0	0	50	0	0	0	7.2	0	0	0	0	0	21	0	0	2	1
2	1	6	0	0	50	1	1	0	8.2	0	0	0	0	0	21	0	0	2	0
2	0	1	0	0	50	1	1	0	8.2	0	0	1	0	0	21	1	0	2	0
2	1	4	0	0	50	0	0	0	10.9	0	1	1	0	1	21	0	0	2	0
1	1	5	0	0	50	1	1	0	7.2	0	0	1	0	0	22	1	0	2	1
2	1	4	0	0	50	1	1	0	7	0	0	0	0	0	22	0	0	2	0
1	1	6	0	0	50	1	0	0	8	1	1	1	0	0	22	0	0	2	1
1	1	6	0	0	50	1	0	0	10.3	0	0	1	0	0	22	0	0	2	1
2	0	1	0	0	50	1	1	0	8.6	0	1	0	0	0	22	0	0	2	0
2	0	1	0	0	50	0	1	0	9.9	0	0	0	0	0	22	0	0	2	0
2	1	4	0	0	50	1	1	0	10.6	0	0	1	0	0	22	1	0	2	0
2	0	3	0	0	50	1	1	0	14.1	0	0	0	0	0	22	0	0	2	0
2	0	2	1	1	50	1	1	0	NA	0	1	0	0	0	23	0	0	2	0
1	0	1	1	1	50	1	0	0	NA	1	0	1	0	0	23	1	0	2	1
1	0	1	0	0	50	0	0	0	NA	0	0	1	0	0	24	1	0	2	1
1	0	1	0	1	50	0	0	0	12.6	0	1	1	0	0	25	0	0	2	1
2	0	1	0	0	50	1	1	0	6.9	1	0	0	0	0	28	1	0	2	0
1	1	4	0	0	50	1	0	0	8.8	0	1	1	0	1	28	1	0	2	1
1	0	1	0	0	50	0	0	0	8.1	1	0	0	0	0	28	0	0	2	1
1	0	1	0	0	50	0	1	0	NA	0	1	0	0	0	30	1	0	2	1
1	0	1	0	1	50	0	0	0	6.7	1	0	1	0	0	31	1	0	2	1
1	1	6	0	0	50	0	0	0	10	0	0	0	0	0	33	0	0	2	1
1	0	1	0	0	50	1	1	0	7.5	0	0	0	0	0	37	0	0	2	1
1	0	1	0	1	50	1	0	0	11.4	0	1	0	0	1	37	0	0	2	1
1	1	6	0	1	50	0	0	1	9.8	1	0	0	0	0	37	0	0	2	1
1	0	2	0	1	50	0	0	0	10.3	0	0	1	0	0	37	0	0	2	1
1	1	6	0	1	50	1	0	0	7.4	1	1	1	0	1	37	0	0	2	1
2	0	1	0	1	50	0	1	0	9.8	0	0	0	0	0	37	0	0	2	0
1	0	2	0	1	50	0	0	1	9.1	0	1	1	0	1	37	0	0	2	1
1	0	1	0	0	50	0	0	0	8.4	0	0	0	0	0	38	0	0	2	1
1	0	1	0	0	50	0	0	0	8.4	0	0	0	0	0	38	0	0	2	1
1	1	6	0	0	50	1	0	1	7.5	0	0	0	0	0	40	1	0	2	1
2	0	1	0	0	50	1	1	0	7.8	0	0	0	0	0	41	0	0	2	0
2	0	1	0	0	50	1	1	0	8.6	0	0	0	0	0	41	0	0	2	0
1	0	1	0	0	50	1	0	0	10	0	0	0	0	0	41	0	0	2	1
2	0	1	0	0	50	1	1	0	9	0	0	0	0	0	41	0	0	2	0
2	0	1	0	0	50	0	1	0	8	0	0	0	0	0	41	0	0	2	0
1	0	1	0	0	50	0	0	0	6.8	1	0	0	0	0	44	0	0	2	1
1	0	1	0	0	51	1	0	0	NA	0	0	1	0	0	1	0	0	2	1
1	0	2	0	0	51	0	1	0	NA	0	0	0	0	0	1	0	0	2	1
2	0	2	0	0	51	1	1	0	NA	0	0	0	0	0	1	0	0	2	0
2	0	1	0	1	51	0	1	0	6.7	0	0	0	0	1	2	1	0	2	0
1	1	6	0	1	51	1	1	0	8.7	1	1	0	0	1	2	0	0	2	1
1	1	5	0	0	51	0	0	0	7.1	0	0	0	0	0	2	1	0	2	1
1	0	1	0	0	51	0	0	0	7.2	0	0	0	0	0	2	1	0	2	1
2	0	1	0	0	51	0	0	0	7.5	0	0	0	0	0	2	1	0	2	0
2	0	1	0	0	51	0	0	0	7.5	0	0	0	0	0	2	1	0	2	0
1	0	1	0	0	51	0	0	0	6.9	1	0	0	0	0	2	1	0	2	1
2	1	5	0	0	51	0	0	0	8.1	0	0	0	0	0	2	1	0	2	0
1	0	1	0	0	51	0	0	0	7.1	0	0	0	0	0	2	1	0	2	1
1	0	1	0	0	51	0	0	0	7.6	0	0	0	0	0	2	1	0	2	1
1	1	6	0	0	51	0	1	0	11.3	0	0	1	0	0	5	0	0	2	1
1	0	1	0	1	51	1	1	0	6.6	1	1	1	0	0	6	0	1	2	1
1	0	2	0	1	51	1	1	0	9.6	0	1	1	0	1	9	1	0	2	1
1	0	2	0	1	51	0	0	1	12.2	1	1	1	0	0	9	0	0	2	1
1	0	1	0	0	51	0	0	0	6.5	1	1	1	0	0	12	1	0	2	1
2	1	4	0	0	51	0	0	0	8.4	1	1	1	0	0	12	1	0	2	0
1	0	2	0	1	51	1	0	1	8.1	1	1	1	0	0	13	0	0	2	1
1	0	2	0	1	51	0	0	0	12.7	0	0	1	0	0	13	0	0	2	1
1	0	2	0	1	51	1	0	1	12.3	0	1	1	0	0	13	0	0	2	1
1	1	5	0	0	51	0	1	0	7.3	1	1	1	0	0	15	0	0	2	1
2	1	4	0	0	51	0	1	0	6.8	1	1	1	0	0	15	0	0	2	0
1	0	1	0	0	51	0	1	0	6.4	1	1	0	0	1	15	1	0	2	1
1	1	4	0	0	51	0	1	0	7.2	1	0	1	0	1	15	1	0	2	1
1	0	1	0	0	51	0	1	0	6.8	0	0	1	0	0	15	0	0	2	1
2	0	2	0	0	51	0	0	0	6.1	1	0	0	0	0	15	1	0	2	0
1	0	2	0	0	51	0	1	0	7.7	1	1	0	0	1	15	0	0	2	1
1	0	1	1	1	51	1	0	0	NA	1	0	0	0	0	17	1	0	2	1
1	0	2	0	0	51	1	0	0	10.1	0	1	1	0	0	17	0	0	2	1
1	0	2	0	1	51	1	0	0	NA	0	0	1	0	1	17	0	0	2	1
1	0	2	1	1	51	1	0	0	9.2	0	1	0	0	0	17	0	0	2	1
2	0	2	0	0	51	1	1	0	8.5	0	0	0	0	1	18	0	0	2	0
1	0	1	0	1	51	0	1	0	6.7	0	0	0	0	0	19	1	0	2	1
2	0	2	0	1	51	0	1	0	6.9	0	0	0	0	0	19	1	0	2	0
1	0	1	0	1	51	0	0	0	8.4	1	1	0	0	0	20	0	0	2	1
2	0	1	0	1	51	0	1	0	7.5	1	0	0	0	0	20	0	0	2	0
1	0	1	0	0	51	0	0	0	8.5	0	0	0	0	0	21	0	0	2	1
1	0	1	0	0	51	1	0	0	8.9	0	1	0	0	0	21	0	0	2	1
1	1	4	0	0	51	1	1	0	11.9	0	1	1	0	0	22	0	0	2	1
2	1	4	0	0	51	1	1	0	9.8	0	0	0	0	0	22	1	0	2	0
1	0	1	0	0	51	0	1	0	8	0	0	0	0	0	22	0	0	2	1
1	1	5	0	0	51	0	1	0	7.6	0	0	1	0	0	22	1	0	2	1
1	0	2	0	0	51	1	1	0	11.7	0	0	0	0	0	22	0	0	2	1
2	1	5	0	0	51	1	0	0	12.2	0	0	0	0	0	22	1	0	2	0
1	0	2	1	1	51	1	0	0	NA	0	1	0	0	0	23	0	0	2	1
1	1	6	1	1	51	1	0	0	NA	0	1	1	1	1	23	0	0	2	1
1	0	2	1	1	51	1	0	0	NA	0	1	1	0	0	23	0	0	2	1
2	0	1	0	0	51	0	0	0	6.9	1	1	0	0	0	24	0	0	2	0
1	0	1	0	0	51	0	1	0	6.3	1	1	1	0	1	24	0	0	2	1
2	0	1	0	1	51	1	1	0	9.5	1	0	1	0	0	25	0	0	2	0
2	0	1	0	1	51	0	1	0	7.5	1	0	0	0	0	25	1	0	2	0
1	1	6	0	1	51	0	0	0	7.9	1	0	0	0	0	25	0	0	2	1
1	0	1	0	0	51	1	0	0	6.8	1	1	0	0	0	28	0	0	2	1
1	0	1	0	0	51	1	0	0	6.6	1	1	1	0	0	28	1	0	2	1
2	1	4	0	0	51	1	1	0	8.4	1	0	1	0	0	28	1	0	2	0
2	0	1	0	0	51	1	1	0	NA	0	0	1	0	0	30	1	0	2	0
1	0	1	0	0	51	0	0	0	8.5	0	0	0	0	0	30	1	0	2	1
1	0	1	0	0	51	0	0	0	7.3	1	0	0	0	0	30	0	0	2	1
2	0	2	0	1	51	0	0	0	NA	0	0	0	0	0	31	1	0	2	0
2	1	5	0	0	51	0	1	0	8.3	0	0	0	0	0	32	0	0	2	0
1	0	1	1	1	51	0	0	0	7.1	0	1	1	0	0	32	0	0	2	1
2	1	6	0	0	51	0	1	0	7.8	0	0	0	0	0	32	0	0	2	0
1	0	1	0	1	51	0	0	0	7.2	0	0	1	0	0	33	0	0	2	1
2	0	2	0	1	51	1	1	0	NA	0	1	0	0	1	33	1	0	2	0
1	0	2	0	1	51	0	0	0	7.8	0	1	0	0	1	33	1	0	2	1
2	1	4	1	1	51	0	0	0	7.5	1	1	1	0	0	34	1	0	2	0
2	0	2	0	0	51	1	1	0	7.2	1	1	1	0	1	34	1	0	2	0
2	1	6	0	0	51	0	1	0	8.1	1	0	1	0	0	34	1	0	2	0
1	1	6	0	1	51	0	1	1	7.8	1	0	0	0	0	37	0	0	2	1
1	1	5	0	0	51	1	0	0	8.6	0	0	1	0	0	38	0	0	2	1
1	1	5	0	0	51	1	0	0	8.6	0	0	1	0	0	38	0	0	2	1
1	0	1	0	0	51	0	0	0	6.8	0	0	0	0	0	38	0	0	2	1
1	0	1	0	0	51	1	0	0	6.8	0	0	0	0	0	38	0	0	2	1
1	0	2	0	0	51	0	0	0	7.5	1	0	0	0	0	38	1	0	2	1
1	0	2	0	0	51	0	0	0	7.5	1	0	0	0	0	38	1	0	2	1
1	0	1	1	0	51	0	1	0	8.9	0	1	0	0	0	38	0	0	2	1
1	0	1	1	0	51	0	1	0	8.9	0	1	0	0	0	38	0	0	2	1
2	0	2	0	0	51	0	0	0	10.6	0	0	0	0	0	39	0	0	2	0
2	0	1	0	0	51	0	1	0	6.8	1	0	0	0	0	41	0	0	2	0
2	0	1	0	0	51	0	1	0	8	0	0	0	0	0	41	0	0	2	0
1	0	2	0	0	52	1	0	0	7.5	0	1	1	0	0	1	0	0	2	1
1	0	1	0	1	52	1	1	0	6.8	1	1	1	0	1	2	1	0	2	1
1	0	1	0	1	52	1	0	0	7.3	1	1	1	0	0	2	1	1	2	1
1	1	4	0	1	52	1	1	0	8.2	1	0	0	0	1	2	1	0	2	1
2	1	5	0	0	52	0	0	0	7.8	0	0	0	0	1	2	1	0	2	0
1	0	1	0	0	52	0	0	0	7.1	0	1	0	0	0	2	1	0	2	1
1	0	1	0	0	52	0	0	0	7.5	0	1	0	0	0	2	0	0	2	1
1	0	1	0	0	52	0	0	0	7.9	0	0	0	0	1	2	0	0	2	1
1	0	1	0	0	52	0	0	0	7.5	1	0	0	0	1	2	0	0	2	1
1	0	1	0	0	52	0	0	0	7.6	0	0	0	0	1	2	0	0	2	1
1	0	1	0	0	52	0	0	0	7.6	1	0	0	0	1	2	0	0	2	1
2	0	1	0	0	52	0	0	0	9.7	0	1	1	0	1	2	0	0	2	0
1	0	1	0	0	52	1	0	0	7.2	0	1	1	0	0	4	1	1	2	1
1	0	1	0	0	52	1	1	0	8.1	0	1	1	0	0	5	0	0	2	1
1	0	1	0	1	52	1	0	0	7.4	1	1	0	0	0	9	0	0	2	1
1	0	2	0	1	52	0	0	0	10.2	0	1	0	0	0	9	1	0	2	1
2	0	1	0	0	52	0	0	0	6.9	1	1	1	0	0	12	1	0	2	0
2	0	1	0	0	52	0	0	0	6.6	1	1	1	0	0	12	1	0	2	0
1	0	1	0	0	52	0	0	0	6.8	1	1	1	0	0	12	1	0	2	1
2	1	4	0	0	52	0	1	0	NA	0	1	0	0	0	12	0	0	2	0
1	0	1	0	0	52	0	0	0	6.3	1	1	1	0	0	12	1	0	2	1
1	0	1	0	0	52	0	0	0	NA	1	1	1	0	0	12	1	0	2	1
1	0	2	0	0	52	0	0	0	10.9	1	1	1	0	1	12	1	0	2	1
1	1	4	0	0	52	0	0	0	NA	0	1	1	0	1	12	1	0	2	1
2	0	1	0	1	52	1	1	0	8.5	1	1	1	0	0	13	0	0	2	0
2	0	1	0	1	52	1	1	0	8.1	1	0	0	0	0	13	0	0	2	0
1	0	1	0	1	52	1	0	1	7.5	1	0	1	0	0	13	0	0	2	1
1	0	1	0	1	52	1	0	0	6.9	1	1	1	0	0	13	0	0	2	1
1	0	2	0	1	52	1	0	1	9.8	1	1	0	0	0	13	0	0	2	1
2	0	1	0	1	52	0	0	0	8.8	1	1	1	0	0	13	0	0	2	0
2	0	2	0	1	52	1	0	0	9.7	0	0	0	0	0	13	0	0	2	0
2	1	6	0	1	52	0	1	0	15.4	0	0	1	0	0	13	0	0	2	0
2	1	5	0	0	52	1	1	0	8.3	1	1	1	0	0	15	0	0	2	0
1	0	1	0	0	52	0	0	0	7.1	1	1	0	0	0	15	1	0	2	1
2	0	1	0	0	52	0	0	0	6.5	1	1	0	0	0	15	1	0	2	0
1	1	4	0	0	52	0	0	0	6.8	1	1	0	0	1	15	1	0	2	1
1	1	4	0	0	52	0	0	0	6.8	1	1	0	0	1	15	1	0	2	1
1	1	6	0	0	52	0	0	0	6.5	1	0	0	0	0	15	1	0	2	1
2	0	2	0	0	52	1	1	0	8	0	0	1	0	0	15	0	0	2	0
2	0	3	0	0	52	0	0	0	8.6	1	1	1	0	1	15	0	0	2	0
2	0	2	0	0	52	0	0	0	7.2	1	0	0	0	0	15	0	0	2	0
2	0	1	0	0	52	0	1	0	8.5	1	1	0	0	1	15	0	0	2	0
2	0	1	0	0	52	0	1	0	8.5	1	1	0	0	1	15	0	0	2	0
1	0	1	0	0	52	1	0	0	7.5	0	0	0	0	0	17	0	0	2	1
1	0	2	0	0	52	1	0	0	NA	1	1	1	0	0	17	0	0	2	1
1	0	2	0	1	52	1	0	0	NA	1	1	1	0	1	17	0	0	2	1
1	0	2	0	1	52	1	0	0	7.2	1	0	0	1	1	17	0	0	2	1
1	0	2	1	1	52	1	0	0	NA	0	1	0	0	0	17	1	0	2	1
1	0	3	0	1	52	1	1	0	7.5	1	0	0	0	0	17	0	0	2	1
2	0	2	0	1	52	1	1	0	9	0	0	1	0	0	17	1	0	2	0
1	0	1	0	0	52	1	0	0	6.5	1	1	1	0	1	18	1	0	2	1
2	0	2	0	1	52	0	1	0	6.5	1	0	0	0	0	19	1	0	2	0
1	0	1	0	1	52	0	1	0	6.6	1	0	0	0	0	19	1	0	2	1
1	1	6	0	1	52	0	1	0	6.6	0	0	0	0	0	19	1	0	2	1
2	1	6	0	1	52	0	1	0	7.5	0	0	0	0	0	19	1	0	2	0
1	1	6	0	1	52	0	0	0	8.3	1	1	1	0	0	20	0	0	2	1
1	0	1	0	1	52	0	0	0	6.8	1	1	0	0	0	20	0	0	2	1
1	0	2	0	1	52	0	0	0	8.6	1	1	1	0	1	20	0	0	2	1
2	0	1	0	0	52	0	0	0	NA	0	0	1	0	0	21	0	0	2	0
1	1	4	0	0	52	0	1	0	10	0	0	0	0	0	21	1	0	2	1
1	0	1	0	0	52	1	0	0	8.1	0	1	1	0	0	21	0	0	2	1
1	0	1	0	0	52	1	0	0	7.9	0	0	0	0	1	21	1	0	2	1
1	0	1	0	0	52	1	0	0	7.9	0	0	0	0	1	21	0	0	2	1
1	0	2	0	0	52	1	0	0	8.8	0	0	0	0	0	21	0	0	2	1
1	0	2	0	0	52	0	0	0	10.5	0	1	1	0	0	21	0	0	2	1
2	0	1	0	0	52	1	1	0	7.2	0	1	0	0	0	22	0	0	2	0
1	1	4	0	0	52	0	1	0	8.6	0	0	0	0	0	22	0	0	2	1
1	1	5	0	0	52	1	0	1	10.5	0	1	1	0	0	22	0	0	2	1
1	0	1	0	0	52	1	1	0	9.5	0	0	0	0	0	22	0	0	2	1
1	0	2	0	0	52	0	0	0	12.5	0	0	0	0	0	22	1	0	2	1
1	0	3	1	1	52	1	0	0	7.1	0	0	0	0	1	23	0	0	2	1
1	0	1	0	0	52	0	0	1	NA	0	1	0	0	0	24	0	0	2	1
2	1	5	0	1	52	0	1	0	7.6	1	0	1	0	0	25	0	0	2	0
1	0	2	0	0	52	0	0	0	11.3	0	0	0	0	0	30	0	0	2	1
2	0	2	0	1	52	0	0	0	11.8	0	0	1	0	0	31	1	0	2	0
2	0	2	0	1	52	1	0	0	10.6	0	0	0	0	0	31	0	0	2	0
2	0	2	0	1	52	1	0	0	8.8	0	1	1	0	1	31	0	0	2	0
2	1	6	0	1	52	0	0	0	NA	0	0	0	0	0	31	0	0	2	0
2	0	2	0	1	52	1	1	0	7.2	0	1	1	0	1	33	1	0	2	0
1	1	4	0	0	52	1	0	1	10.6	0	0	0	0	0	34	0	0	2	1
1	0	1	1	0	52	0	0	0	8.1	0	1	0	0	0	38	1	0	2	1
1	0	1	1	0	52	0	0	0	8.1	0	1	0	0	0	38	1	0	2	1
1	0	2	1	1	52	0	0	0	7.1	0	1	0	0	1	38	0	0	2	1
1	0	2	1	1	52	0	0	0	7.1	0	1	0	0	1	38	0	0	2	1
1	1	6	0	0	52	0	0	0	7.2	0	1	0	0	0	38	1	0	2	1
1	1	6	0	0	52	0	0	0	7.2	0	1	0	0	0	38	1	0	2	1
1	0	2	0	0	52	1	0	0	8	1	0	0	0	0	39	0	0	2	1
1	0	1	1	0	52	1	0	0	7.1	1	0	1	0	0	39	0	1	2	1
1	0	2	0	0	52	0	0	0	NA	0	1	0	0	0	39	0	0	2	1
2	1	6	0	1	52	1	1	0	9.3	0	1	1	0	1	40	0	0	2	0
2	0	1	0	0	52	0	0	1	8	0	1	1	0	1	40	0	0	2	0
2	0	2	0	0	52	0	1	0	8.9	1	0	0	0	0	42	1	0	2	0
1	0	2	0	0	52	0	0	0	7.4	1	1	0	0	1	44	0	0	2	1
2	0	2	0	0	52	0	0	0	9.5	0	0	0	0	0	44	0	0	2	0
2	0	2	0	0	53	1	0	0	8.1	0	1	1	0	0	1	0	0	2	0
1	0	2	0	0	53	1	0	0	NA	0	1	0	0	0	1	1	0	2	1
1	0	2	0	0	53	1	1	0	NA	0	1	1	0	0	1	1	0	2	1
1	0	2	0	0	53	0	1	0	NA	0	1	1	0	0	1	0	0	2	1
1	1	4	0	1	53	0	0	0	10.7	1	0	1	0	0	2	1	0	2	1
2	1	6	1	1	53	0	1	0	7	0	0	1	0	1	2	1	0	2	0
1	0	1	0	0	53	0	0	0	7.2	0	0	0	0	0	2	1	0	2	1
1	0	1	0	0	53	0	0	0	7.6	0	0	0	0	0	2	0	0	2	1
1	0	1	0	1	53	0	0	0	11	0	0	0	0	0	3	0	0	2	1
2	0	1	0	0	53	1	1	0	7	0	1	1	0	0	4	1	1	2	0
2	0	1	0	0	53	0	1	0	7	0	1	1	0	0	5	0	0	2	0
2	1	4	0	1	53	1	1	0	9.3	1	1	1	0	1	6	1	0	2	0
1	0	2	0	1	53	0	1	0	6.6	1	0	0	0	0	9	1	0	2	1
2	0	2	0	1	53	1	1	0	NA	1	0	1	0	0	9	0	0	2	0
2	0	1	0	0	53	0	0	0	6.8	1	1	1	0	0	12	0	0	2	0
1	0	1	0	0	53	0	0	0	6.4	1	1	1	0	1	12	1	0	2	1
2	0	1	0	0	53	0	0	0	6.4	1	0	1	0	0	12	1	1	2	0
1	1	4	0	0	53	0	0	0	9.1	1	1	1	0	0	12	0	0	2	1
1	0	1	0	1	53	1	0	1	7.1	1	1	0	0	0	13	0	0	2	1
1	0	2	0	1	53	1	0	1	8.2	1	1	1	0	0	13	0	0	2	1
1	0	3	0	1	53	1	0	1	8.5	1	1	1	0	0	13	0	0	2	1
1	1	4	0	1	53	0	0	0	8.2	1	0	1	0	1	13	0	0	2	1
2	0	1	0	0	53	0	1	0	7	1	1	0	0	0	15	1	0	2	0
2	0	1	0	0	53	0	0	0	6.4	1	1	0	0	1	15	1	0	2	0
1	0	1	0	0	53	0	1	0	6.6	1	1	1	0	0	15	1	0	2	1
1	0	2	0	0	53	0	0	0	6.8	0	0	0	0	0	15	1	0	2	1
2	0	2	1	1	53	1	1	0	7.6	1	1	0	0	0	17	0	0	2	0
1	0	2	1	1	53	0	1	0	NA	1	0	0	0	0	17	0	0	2	1
2	0	1	0	0	53	1	1	0	6.8	1	1	1	0	0	18	1	0	2	0
1	0	2	0	0	53	1	1	0	7.6	0	1	1	0	0	18	1	0	2	1
1	0	2	0	0	53	1	0	0	10.7	0	1	1	0	1	18	0	0	2	1
1	0	1	0	1	53	0	1	0	8.1	0	0	0	0	0	19	1	0	2	1
1	1	5	0	1	53	0	0	0	9.5	0	0	0	0	0	19	0	0	2	1
2	0	1	0	0	53	0	0	0	8.4	0	0	0	0	0	21	0	0	2	0
2	1	6	0	0	53	0	1	0	11	0	0	0	0	0	21	1	0	2	0
1	1	6	0	0	53	1	0	0	9	0	0	0	0	0	21	1	0	2	1
1	1	4	0	0	53	0	0	0	11.1	0	0	0	0	1	21	0	0	2	1
2	0	1	0	0	53	0	0	0	8	0	0	0	0	0	21	0	0	2	0
1	1	4	0	0	53	0	0	0	12.4	0	0	0	0	0	21	0	0	2	1
1	0	1	0	0	53	0	1	0	7.4	0	0	1	0	0	21	1	0	2	1
1	0	1	0	0	53	0	0	0	7.7	0	0	0	0	0	22	1	0	2	1
2	1	6	0	0	53	1	1	0	10.2	1	1	0	0	0	22	0	0	2	0
2	1	4	1	1	53	1	1	0	NA	0	1	1	0	0	23	0	0	2	0
1	0	3	0	1	53	1	0	0	6.5	1	0	1	0	0	23	1	0	2	1
2	0	1	0	0	53	0	0	0	8.3	0	0	1	0	0	24	0	0	2	0
2	0	1	0	0	53	0	0	0	8.5	1	0	1	0	0	24	0	0	2	0
1	0	1	0	0	53	0	1	0	NA	1	1	0	0	0	24	0	0	2	1
2	0	2	0	0	53	0	0	0	NA	0	1	1	0	0	24	1	0	2	0
1	0	1	0	0	53	0	0	0	8.5	0	0	0	0	0	30	1	0	2	1
1	0	1	0	1	53	0	0	0	NA	1	0	0	0	0	31	1	0	2	1
2	1	5	0	0	53	1	1	0	8.9	0	0	0	0	0	32	0	1	2	0
2	0	1	0	0	53	0	1	0	6.6	0	0	0	0	0	32	0	0	2	0
1	0	1	0	1	53	0	0	1	8.2	0	1	1	0	1	33	0	0	2	1
1	0	2	0	1	53	1	0	1	7.9	0	1	0	0	0	33	1	0	2	1
1	0	1	0	0	53	1	0	1	7.2	1	1	1	0	0	34	0	0	2	1
2	1	4	1	1	53	1	0	0	9.6	1	1	1	0	0	34	0	0	2	0
2	1	4	0	0	53	1	1	0	7.1	1	1	1	0	0	34	1	0	2	0
2	0	1	0	0	53	1	1	0	NA	0	1	1	0	0	34	1	0	2	0
2	1	4	0	0	53	1	1	0	8.9	0	1	0	0	0	34	0	0	2	0
1	1	6	0	1	53	1	0	0	10	0	1	1	0	1	37	0	0	2	1
1	1	6	0	1	53	1	0	0	11.4	0	0	0	0	0	37	0	0	2	1
1	0	1	0	0	53	1	0	0	7.6	0	0	0	0	0	39	0	0	2	1
2	0	1	0	0	53	1	0	0	9	1	0	0	0	0	39	0	0	2	0
1	0	1	0	0	53	0	0	0	15	0	0	1	0	0	39	0	1	2	1
1	0	3	0	0	53	1	0	0	NA	0	0	1	0	0	39	0	0	2	1
1	1	6	0	0	53	1	0	0	8.2	0	0	0	0	1	40	1	0	2	1
2	0	2	0	0	53	1	1	0	8	0	0	0	0	0	41	0	0	2	0
2	0	1	0	0	53	1	1	0	10	0	1	0	0	0	41	0	0	2	0
1	0	1	0	0	53	1	0	0	NA	1	0	0	0	0	42	1	0	2	1
1	0	1	0	0	53	1	0	1	7	1	0	0	0	0	42	1	0	2	1
2	0	1	0	0	53	0	1	0	6.9	1	1	0	0	0	44	0	0	2	0
1	0	2	0	0	53	0	0	0	7.5	0	0	0	0	0	44	1	0	2	1
1	0	2	0	0	53	0	0	1	8.7	1	0	0	0	0	44	0	0	2	1
1	0	2	0	0	54	1	0	0	8.1	0	1	0	0	0	1	1	0	2	1
2	0	2	0	0	54	1	1	0	9.3	0	1	0	0	0	1	0	0	2	0
2	0	2	0	0	54	1	1	0	6.9	1	0	0	0	0	1	0	0	2	0
2	0	2	0	0	54	0	1	0	9	0	1	0	0	0	1	0	0	2	0
2	0	1	0	0	54	0	0	0	7.1	1	0	0	0	0	2	0	0	2	0
1	0	1	0	0	54	0	0	0	7.8	1	0	0	0	0	2	0	0	2	1
2	0	1	0	0	54	0	1	0	7.1	0	0	0	0	0	3	1	0	2	0
1	0	1	0	0	54	1	0	0	NA	0	1	1	0	0	4	0	1	2	1
1	1	6	0	0	54	1	1	0	7.5	0	1	1	0	0	4	0	1	2	1
2	1	4	0	0	54	1	0	0	8.9	0	0	0	0	0	4	1	1	2	0
1	0	1	0	0	54	0	0	0	10.6	0	1	0	0	0	5	0	0	2	1
1	0	1	1	1	54	0	1	0	12	0	0	0	0	0	5	1	0	2	1
2	0	1	0	1	54	1	1	0	7.3	1	1	1	0	0	6	0	0	2	0
2	0	1	0	1	54	0	0	0	7.5	0	1	1	1	1	6	0	0	2	0
2	0	1	0	1	54	1	1	0	7.6	1	1	1	0	0	6	1	0	2	0
1	0	1	0	1	54	1	0	0	7.1	1	0	1	0	0	9	1	0	2	1
1	0	1	0	0	54	0	0	0	6.3	1	1	0	0	1	12	1	0	2	1
1	0	2	0	0	54	0	0	0	7.4	1	1	1	0	0	12	0	0	2	1
2	1	4	0	0	54	0	0	0	NA	0	1	1	0	1	12	1	0	2	0
2	1	4	0	0	54	0	0	0	9.8	0	1	1	0	1	12	1	0	2	0
1	0	1	0	0	54	0	0	0	7.1	1	1	0	0	0	12	0	0	2	1
2	0	2	0	0	54	0	0	0	8.5	1	0	0	0	0	12	1	0	2	0
1	1	5	0	1	54	1	0	1	8.5	1	0	1	0	0	13	0	0	2	1
1	0	1	0	1	54	1	1	0	7.2	1	1	0	0	0	13	0	0	2	1
1	0	2	0	1	54	1	0	1	8.7	1	0	1	0	0	13	0	0	2	1
2	0	2	0	1	54	1	1	0	11.2	0	0	0	0	0	13	0	0	2	0
2	1	6	0	0	54	0	1	0	6.4	0	1	1	0	1	15	1	0	2	0
1	0	1	0	0	54	0	0	0	6.4	1	1	1	0	1	15	1	0	2	1
2	0	1	0	0	54	0	1	0	6.7	1	1	1	0	0	15	1	0	2	0
1	0	2	0	0	54	1	0	0	8.4	1	1	1	0	1	15	0	0	2	1
1	0	1	0	1	54	1	0	0	NA	1	0	0	0	0	17	0	0	2	1
1	0	2	0	1	54	1	0	0	7.3	0	0	0	0	0	17	0	0	2	1
1	0	1	0	1	54	1	0	0	8.9	1	1	1	0	0	17	0	0	2	1
1	0	1	0	0	54	1	0	0	6.8	1	0	0	0	1	18	1	0	2	1
2	1	6	0	1	54	0	0	0	7.1	0	0	0	0	0	19	1	1	2	0
2	0	1	0	1	54	0	1	0	8.9	0	0	0	0	0	20	0	0	2	0
2	0	1	0	1	54	0	1	0	11.9	0	1	0	0	0	20	0	0	2	0
1	0	1	0	1	54	0	0	0	10.2	0	1	0	0	1	20	0	0	2	1
1	1	6	0	0	54	1	1	0	8.4	0	0	0	0	0	21	0	0	2	1
1	1	6	0	0	54	1	1	0	9.8	0	1	0	0	0	21	1	0	2	1
1	0	1	0	0	54	1	0	0	9.1	0	1	0	0	0	22	0	0	2	1
1	1	6	0	0	54	1	0	0	9.7	0	1	0	0	0	22	1	0	2	1
1	1	6	0	0	54	0	0	0	8.4	0	0	0	0	0	22	1	0	2	1
1	0	2	0	0	54	0	1	0	13.6	0	0	0	0	0	22	0	0	2	1
1	1	6	1	1	54	0	0	0	NA	0	0	1	0	0	23	0	0	2	1
2	0	1	0	1	54	1	1	0	8.3	0	1	0	0	0	23	0	0	2	0
1	0	2	0	1	54	1	0	0	NA	0	0	1	0	0	23	0	0	2	1
1	0	1	0	0	54	0	0	0	NA	0	0	1	0	0	24	0	0	2	1
1	0	1	0	0	54	0	0	0	10.2	0	1	1	0	0	24	0	0	2	1
1	0	1	0	1	54	0	0	0	7.8	1	0	1	0	0	25	0	0	2	1
1	0	1	0	1	54	0	0	0	9.2	1	1	1	0	0	25	0	0	2	1
1	0	1	0	0	54	0	1	0	6.8	1	0	0	0	0	29	1	0	2	1
1	1	6	0	0	54	0	0	0	6.8	0	0	0	0	0	30	1	0	2	1
2	0	2	0	1	54	0	0	0	11.8	0	0	0	0	0	31	1	0	2	0
1	0	1	1	1	54	0	0	0	7.9	0	1	0	0	0	32	0	0	2	1
1	0	1	0	0	54	1	0	1	7.2	0	0	1	0	0	32	1	0	2	1
2	0	1	0	0	54	0	1	0	NA	0	0	0	0	0	33	1	0	2	0
2	0	1	0	1	54	1	1	0	8.7	0	0	1	0	1	33	0	0	2	0
2	1	6	0	1	54	0	1	0	8.5	0	0	1	0	0	33	1	0	2	0
1	0	1	0	1	54	0	0	0	9.8	0	1	1	0	0	37	1	0	2	1
1	1	5	0	0	54	0	0	0	7.7	1	0	0	0	0	38	1	1	2	1
1	1	5	0	0	54	0	0	0	7.7	1	0	0	0	0	38	1	1	2	1
1	1	4	0	0	54	0	1	0	8.6	0	0	0	0	0	38	0	0	2	1
1	1	4	0	0	54	0	1	0	8.6	0	0	0	0	0	38	0	0	2	1
1	0	1	1	0	54	0	0	0	6.9	0	0	1	0	0	38	1	0	2	1
1	0	1	1	0	54	1	0	0	6.9	0	0	1	0	0	38	1	0	2	1
1	0	2	0	0	54	1	0	0	14.8	0	0	0	0	0	38	1	0	2	1
1	0	2	0	0	54	0	0	0	14.8	0	0	0	0	0	38	1	0	2	1
1	0	1	0	0	54	1	0	0	7.3	1	0	0	0	0	39	0	0	2	1
2	0	1	0	0	54	1	0	0	7.3	1	0	0	0	0	39	0	0	2	0
1	0	1	0	0	54	1	0	0	7.3	0	0	1	0	0	39	0	0	2	1
1	0	2	0	0	54	0	0	0	NA	1	1	0	0	0	39	0	0	2	1
2	0	1	0	1	54	0	0	0	7.5	0	1	1	1	1	40	0	0	2	0
2	0	1	0	0	54	1	1	0	10	0	1	1	0	0	41	0	0	2	0
2	0	2	0	0	54	1	1	0	8.5	1	1	0	0	0	42	1	0	2	0
1	0	1	0	0	54	0	0	0	7.1	1	1	0	0	0	44	0	0	2	1
2	0	2	0	0	54	0	1	0	7.6	0	0	0	0	0	44	0	0	2	0
1	0	2	0	0	54	0	0	0	10.1	0	0	1	0	0	44	1	0	2	1
1	0	2	0	0	55	1	0	0	10.5	0	0	0	0	0	1	0	0	3	1
1	0	1	0	1	55	1	0	0	7.3	0	1	0	0	0	2	1	0	3	1
1	1	4	0	1	55	1	1	0	8.2	1	1	1	0	1	2	0	0	3	1
2	0	1	0	1	55	1	1	0	6.3	1	1	1	0	1	2	1	0	3	0
2	0	1	0	0	55	0	1	0	7.1	0	1	1	0	0	4	1	1	3	0
1	0	1	0	0	55	1	1	0	9.9	0	0	0	0	0	5	0	0	3	1
2	0	1	0	1	55	1	1	0	6.7	1	1	1	0	1	6	1	0	3	0
2	0	1	0	1	55	1	1	0	6.9	1	1	1	0	0	9	1	0	3	0
1	0	2	0	1	55	1	0	0	9.9	1	0	1	0	1	9	0	0	3	1
2	1	4	0	0	55	0	0	0	NA	0	1	0	0	1	12	0	0	3	0
1	1	5	0	0	55	0	0	0	7.4	1	1	1	0	0	12	1	0	3	1
1	0	1	0	0	55	0	0	0	6.1	1	1	1	0	1	12	1	0	3	1
2	0	2	0	0	55	0	0	0	9.5	0	1	1	0	0	12	0	0	3	0
2	0	1	0	1	55	0	1	1	8.3	1	0	1	0	0	13	0	0	3	0
1	1	6	0	1	55	0	0	0	7	1	1	0	0	0	13	0	0	3	1
1	0	1	0	0	55	0	0	0	7.5	1	1	0	0	1	15	0	0	3	1
1	0	1	0	0	55	0	1	0	6.5	1	1	1	0	1	15	1	0	3	1
1	1	4	0	0	55	1	1	0	6.4	1	1	0	0	1	15	1	0	3	1
1	1	6	0	0	55	0	1	0	9.9	1	1	1	0	1	15	1	0	3	1
1	0	2	0	0	55	0	0	0	6.2	1	1	0	0	1	15	1	0	3	1
1	1	5	0	0	55	1	1	0	8.6	1	1	0	0	1	15	1	0	3	1
2	0	1	0	0	55	0	1	0	6.9	0	1	1	0	0	15	0	0	3	0
2	1	6	0	0	55	0	0	0	8.6	1	0	1	0	0	15	1	0	3	0
2	1	6	0	0	55	0	0	0	8.6	1	0	1	0	0	15	1	0	3	0
1	0	2	0	0	55	1	0	0	7.8	1	1	1	0	0	17	1	0	3	1
1	0	3	0	0	55	1	0	0	7.8	1	1	0	0	0	17	0	0	3	1
2	0	1	1	1	55	1	1	0	8	0	1	0	0	1	17	1	0	3	0
2	0	2	1	1	55	1	1	0	NA	0	1	1	0	1	17	0	0	3	0
1	0	2	0	0	55	1	1	1	7.5	1	0	0	0	0	18	1	0	3	1
2	0	2	0	0	55	1	1	0	8.1	0	0	0	0	0	18	0	0	3	0
2	0	2	0	0	55	1	1	0	9.9	0	0	0	0	1	18	0	0	3	0
2	0	1	0	1	55	0	1	0	11.9	0	1	1	0	1	20	0	0	3	0
2	0	3	0	1	55	0	1	0	6.7	1	1	1	0	0	20	0	0	3	0
1	0	1	0	1	55	0	0	0	9.2	1	1	0	0	0	20	0	0	3	1
1	0	1	0	1	55	0	0	0	9.1	0	1	0	0	0	20	0	0	3	1
2	0	1	0	0	55	0	0	0	8.3	0	0	0	0	0	21	0	0	3	0
2	1	4	0	0	55	0	1	0	7.4	0	1	1	0	0	21	0	0	3	0
1	1	4	0	0	55	1	0	0	8.6	0	0	1	0	1	21	0	0	3	1
2	1	5	0	0	55	1	1	0	7.6	0	0	0	0	0	21	0	0	3	0
2	1	4	0	0	55	1	1	0	14.6	0	0	1	0	0	21	0	0	3	0
1	0	2	0	0	55	1	0	0	9	0	0	1	0	0	21	0	0	3	1
2	1	6	0	0	55	1	0	0	NA	0	0	0	0	0	21	1	0	3	0
2	0	1	0	0	55	0	1	0	8.3	0	0	0	0	0	21	0	0	3	0
1	0	2	0	0	55	1	0	0	9.6	0	0	0	0	0	21	0	0	3	1
1	0	1	0	0	55	1	0	0	10.7	0	0	0	0	0	22	0	0	3	1
1	1	6	0	0	55	1	1	0	9.5	0	1	0	0	0	22	1	0	3	1
1	0	2	0	0	55	1	1	1	9.4	0	0	0	0	0	22	1	0	3	1
2	0	2	1	1	55	1	1	0	NA	0	1	1	0	0	23	0	0	3	0
1	0	2	0	1	55	1	0	0	NA	0	1	1	0	0	23	0	0	3	1
1	0	1	1	1	55	1	0	0	NA	0	0	0	0	0	23	0	0	3	1
1	0	1	0	0	55	0	0	0	NA	0	0	1	0	0	24	1	0	3	1
1	0	1	0	0	55	0	0	0	10.3	0	0	1	0	0	24	1	0	3	1
2	0	1	0	1	55	0	1	0	7.6	0	1	0	0	0	25	1	0	3	0
2	0	1	0	1	55	0	1	0	7.5	1	0	0	0	0	25	1	1	3	0
1	0	1	0	0	55	0	1	0	7.1	1	1	1	0	1	28	1	0	3	1
2	0	1	0	1	55	0	0	0	NA	1	0	1	0	0	31	1	0	3	0
2	1	6	1	0	55	1	1	0	7.9	0	1	1	0	0	32	0	0	3	0
2	1	5	0	0	55	0	1	0	7.7	0	0	0	0	0	32	0	0	3	0
2	1	5	0	0	55	0	1	0	7.7	0	0	0	0	0	32	0	0	3	0
2	1	5	0	0	55	0	1	0	7.9	0	0	0	0	0	32	0	0	3	0
1	0	1	0	0	55	1	0	1	7.2	1	0	1	0	0	34	0	0	3	1
1	0	1	0	0	55	1	0	0	7.2	1	0	1	0	0	34	0	0	3	1
1	0	1	0	0	55	1	0	1	6.5	1	1	1	0	1	34	1	0	3	1
1	1	6	0	1	55	1	0	0	8.6	1	0	0	0	0	37	0	0	3	1
1	0	1	0	1	55	1	1	1	10	1	1	1	0	1	37	0	0	3	1
1	0	1	0	0	55	0	0	0	8	0	0	0	0	0	38	0	0	3	1
1	0	1	0	0	55	0	0	0	8	0	0	0	0	0	38	0	0	3	1
1	0	1	0	0	55	0	0	0	8	0	0	0	0	0	38	0	0	3	1
2	1	4	0	0	55	0	0	0	7.6	0	0	0	0	0	39	0	0	3	0
1	0	2	0	0	55	1	0	0	7.9	1	0	0	0	0	39	0	0	3	1
1	0	1	0	0	55	1	0	0	7.7	1	1	0	0	0	39	0	0	3	1
2	0	1	0	0	55	1	0	0	8.9	0	0	1	0	0	39	0	0	3	0
2	0	1	0	0	55	0	0	0	NA	0	0	1	0	0	39	0	0	3	0
1	0	1	0	0	55	0	1	0	11	0	0	0	0	0	41	0	0	3	1
1	0	1	0	0	55	0	0	1	6.5	1	0	1	0	0	44	1	0	3	1
1	0	2	0	0	55	0	0	0	7.9	1	1	1	0	0	44	0	0	3	1
1	0	2	0	0	56	1	0	0	8.6	0	0	0	0	0	1	0	0	3	1
1	0	1	0	0	56	1	0	0	NA	0	0	0	0	0	1	1	0	3	1
1	0	1	0	1	56	1	0	0	7.5	1	1	1	0	1	2	1	0	3	1
1	1	4	0	1	56	1	1	0	9.1	1	0	1	0	1	2	1	0	3	1
2	0	1	0	0	56	0	0	0	6.9	0	0	0	0	0	2	1	0	3	0
1	0	1	0	0	56	0	0	0	8.4	1	0	0	0	0	2	1	0	3	1
1	0	1	0	0	56	0	0	0	7.5	1	0	0	0	1	2	0	0	3	1
1	0	2	0	1	56	0	0	0	10.9	0	0	1	0	0	3	0	0	3	1
1	0	1	0	0	56	1	0	0	8.8	0	1	0	0	0	3	0	0	3	1
2	1	4	0	1	56	0	1	0	10.6	0	1	1	0	0	3	0	0	3	0
1	1	6	0	0	56	1	1	0	11.9	0	1	0	0	0	5	1	0	3	1
1	0	1	0	1	56	1	0	0	6.4	1	0	1	0	0	6	1	0	3	1
2	0	1	0	1	56	1	1	0	8.1	1	1	0	0	1	9	0	0	3	0
2	0	1	0	0	56	0	0	0	7.9	1	1	1	0	0	12	1	0	3	0
2	0	1	0	0	56	0	0	0	6.9	1	1	1	0	1	12	1	0	3	0
1	1	4	0	0	56	0	0	0	NA	0	1	1	0	1	12	0	0	3	1
1	0	1	0	0	56	0	0	0	6.9	1	1	1	0	0	12	1	0	3	1
1	0	1	0	0	56	0	1	1	6.8	1	1	0	0	0	12	1	0	3	1
2	0	1	0	0	56	0	0	0	6.9	0	0	0	0	0	12	1	0	3	0
1	0	1	0	0	56	0	0	0	6.9	1	1	1	0	0	12	1	0	3	1
1	0	1	0	0	56	0	0	0	6.9	1	1	1	0	0	12	0	0	3	1
1	1	5	0	0	56	0	0	0	6.6	1	1	1	0	1	15	1	0	3	1
1	0	1	0	0	56	0	0	0	6.4	1	1	0	0	1	15	1	0	3	1
1	1	5	0	0	56	0	1	0	7.6	0	1	1	0	0	15	0	0	3	1
1	1	6	0	0	56	0	1	0	9.1	1	1	0	0	0	15	0	0	3	1
2	0	1	0	0	56	0	0	0	7.6	1	0	1	0	0	15	0	0	3	0
1	0	2	0	0	56	0	0	0	7.3	1	1	1	0	1	15	0	0	3	1
1	0	1	0	0	56	0	1	0	7.4	1	0	0	0	0	17	0	0	3	1
2	0	2	0	1	56	1	1	0	7.3	0	1	1	0	0	17	0	0	3	0
2	0	2	0	0	56	1	1	0	8.9	1	1	0	0	0	18	1	0	3	0
1	1	5	0	0	56	0	0	0	6.3	1	0	0	0	0	20	0	0	3	1
1	0	2	0	1	56	0	0	0	6.8	1	1	0	0	1	20	0	0	3	1
2	0	2	0	1	56	0	1	0	8.7	1	0	1	0	0	20	0	0	3	0
2	1	6	0	1	56	0	1	0	15.6	0	1	0	0	0	20	0	0	3	0
2	0	1	0	0	56	0	0	0	7.8	0	0	1	0	1	21	0	0	3	0
2	1	6	0	0	56	0	0	0	7.2	0	1	1	0	0	21	1	0	3	0
1	1	4	0	0	56	0	0	0	NA	0	0	0	0	0	21	0	0	3	1
1	1	4	0	0	56	0	1	0	11.8	0	0	0	0	0	21	1	0	3	1
1	1	4	0	0	56	1	1	0	11.8	0	0	0	0	1	21	0	0	3	1
2	0	1	0	0	56	0	1	0	7.1	0	0	0	0	0	21	1	0	3	0
1	0	1	0	0	56	1	0	0	8.9	0	0	0	0	0	21	0	0	3	1
1	1	6	0	0	56	0	0	0	7.7	0	1	0	0	0	21	0	0	3	1
2	0	2	0	0	56	0	1	0	10.3	0	0	0	0	0	21	0	0	3	0
2	0	2	0	0	56	1	1	0	9.7	0	0	0	0	0	22	0	0	3	0
1	1	4	0	0	56	1	0	0	10.7	0	1	1	0	0	22	0	0	3	1
2	1	6	0	0	56	1	0	0	8.5	0	0	0	0	0	22	0	0	3	0
1	0	1	0	1	56	0	0	0	10.7	1	0	0	0	0	25	0	0	3	1
2	0	1	0	0	56	1	1	0	6.6	1	1	1	0	0	28	0	0	3	0
1	0	1	1	1	56	0	0	0	7.6	1	1	1	0	1	28	0	0	3	1
1	0	1	0	1	56	0	1	0	9	0	0	0	0	1	28	1	0	3	1
2	1	4	0	0	56	1	1	0	8.7	0	0	0	0	0	29	1	0	3	0
1	0	1	0	1	56	0	0	0	6.6	1	0	0	0	0	31	1	0	3	1
1	1	4	0	1	56	1	0	0	12.8	0	1	1	0	0	31	1	0	3	1
2	0	1	0	1	56	1	1	0	NA	1	1	0	0	0	31	0	0	3	0
2	0	1	0	0	56	0	0	0	8.4	0	0	0	0	0	32	0	0	3	0
2	0	1	0	0	56	0	1	0	6.7	0	0	0	0	0	32	0	0	3	0
2	1	6	0	0	56	1	1	0	7.8	0	0	0	0	0	32	0	0	3	0
2	0	2	0	0	56	1	1	0	6.9	1	1	0	0	0	34	1	0	3	0
2	0	1	1	1	56	0	0	0	8	1	1	1	1	1	34	1	0	3	0
2	0	1	0	0	56	1	1	0	8.3	1	0	1	0	0	34	0	0	3	0
2	0	1	0	0	56	1	1	0	8.1	0	0	0	0	0	34	0	0	3	0
1	1	6	0	1	56	0	0	0	8.2	0	0	0	0	0	37	0	0	3	1
1	0	1	0	0	56	0	1	0	6.7	0	0	1	0	0	38	1	0	3	1
1	0	2	0	0	56	0	1	0	6.8	1	1	1	0	0	38	1	0	3	1
1	0	2	0	0	56	0	1	0	6.8	1	1	1	0	0	38	1	0	3	1
2	0	1	0	0	56	1	0	0	7.2	1	0	1	0	0	39	0	0	3	0
1	0	1	0	0	56	0	0	0	NA	1	0	0	0	0	39	0	0	3	1
1	0	1	0	0	56	1	0	0	7.3	0	0	1	0	0	39	0	0	3	1
2	0	1	0	0	56	1	0	0	12.6	0	0	1	0	0	39	0	0	3	0
1	0	1	0	0	56	1	0	0	NA	1	0	0	0	0	39	0	0	3	1
2	0	1	0	0	56	0	0	0	7.8	0	0	1	0	0	39	0	0	3	0
1	0	2	0	0	56	0	0	0	7.7	1	0	1	0	0	39	0	0	3	1
2	0	1	0	0	56	1	0	0	7.7	0	0	1	0	0	39	0	0	3	0
1	0	1	1	1	56	0	0	0	7.9	0	1	0	0	0	39	0	0	3	1
2	0	1	0	0	56	1	1	0	7.7	0	0	0	0	0	41	1	0	3	0
1	0	1	0	0	56	1	1	0	9	0	1	0	0	0	41	0	0	3	1
1	0	2	0	0	56	1	0	0	7.2	1	1	0	0	0	42	0	0	3	1
2	0	1	0	0	56	0	1	0	7	1	1	0	0	0	44	1	0	3	0
1	0	2	0	0	56	0	0	0	7.1	1	1	1	0	0	44	0	0	3	1
2	0	2	0	0	57	1	1	0	7.1	0	1	0	0	0	1	1	0	3	0
1	0	2	0	0	57	0	0	0	7.4	0	0	0	0	0	1	1	0	3	1
1	0	1	0	0	57	0	1	1	NA	0	0	0	0	0	1	0	0	3	1
2	0	2	0	0	57	1	1	0	NA	0	1	1	0	0	1	0	0	3	0
1	0	1	0	1	57	1	0	1	7.4	1	0	1	0	0	2	1	1	3	1
1	0	1	0	1	57	1	1	0	7	0	0	1	0	0	2	0	0	3	1
2	1	5	0	0	57	0	0	0	7.9	0	0	0	0	0	2	0	0	3	0
2	0	1	0	0	57	0	0	0	7.2	0	0	0	0	0	2	1	0	3	0
2	0	1	0	0	57	0	0	0	7.1	1	0	0	0	0	2	1	0	3	0
2	1	5	0	0	57	0	0	0	7.2	1	0	0	0	0	2	0	0	3	0
1	1	5	0	0	57	0	0	0	7.5	1	0	1	0	0	2	1	0	3	1
2	0	1	0	0	57	0	0	0	6	1	0	0	0	0	2	1	0	3	0
2	0	1	0	0	57	0	0	0	7.3	0	1	0	0	0	2	1	0	3	0
2	0	1	0	0	57	0	0	0	8.9	0	1	1	0	1	2	0	0	3	0
1	0	1	0	0	57	0	0	0	7.8	0	0	0	0	0	2	0	0	3	1
1	0	1	0	0	57	0	0	0	9.2	0	1	1	0	1	2	0	0	3	1
1	0	1	0	1	57	1	1	0	7	1	1	1	0	1	3	0	0	3	1
2	0	1	0	1	57	1	1	0	6.7	1	1	1	0	1	3	0	0	3	0
1	0	1	1	0	57	1	1	0	11	0	0	0	0	0	3	0	0	3	1
1	0	1	1	1	57	0	0	1	7.1	1	1	0	0	1	6	0	0	3	1
1	1	4	0	1	57	1	0	0	10.6	0	1	1	0	1	6	0	0	3	1
1	0	2	1	1	57	0	0	0	9.5	1	1	0	0	1	9	1	0	3	1
2	1	6	0	0	57	0	0	0	8.5	1	1	1	0	0	12	1	0	3	0
1	1	6	0	0	57	0	0	0	7.1	0	0	1	0	0	12	1	0	3	1
1	1	4	0	0	57	0	0	0	8.5	0	1	0	0	0	12	1	0	3	1
1	1	4	0	0	57	0	0	0	8.7	1	1	0	0	1	12	0	0	3	1
2	1	4	0	0	57	0	0	0	7.6	1	1	1	0	0	12	1	0	3	0
1	0	1	0	1	57	1	0	1	8.1	1	1	1	0	0	13	0	0	3	1
2	0	1	0	1	57	1	1	0	7.1	1	0	0	0	0	13	0	0	3	0
2	0	2	0	1	57	0	1	0	9.1	1	1	0	0	0	13	0	0	3	0
2	0	2	0	1	57	1	1	0	8.3	1	0	1	0	0	13	0	0	3	0
1	0	2	0	1	57	1	0	0	8	1	0	0	0	0	13	0	0	3	1
2	0	3	0	1	57	1	1	0	8	1	1	0	0	0	13	0	0	3	0
2	0	2	0	0	57	1	1	0	7.6	0	0	0	0	0	14	0	0	3	0
1	0	1	0	0	57	1	0	0	7	0	1	0	0	0	14	0	0	3	1
1	0	1	0	0	57	0	1	0	7.9	1	0	0	0	0	15	0	0	3	1
2	1	6	0	0	57	0	1	0	6.2	0	1	1	0	1	15	1	0	3	0
2	1	6	0	0	57	0	1	0	6.2	0	1	1	0	1	15	1	0	3	0
2	0	2	0	0	57	0	1	0	7.8	1	1	1	0	0	15	0	0	3	0
1	1	4	0	0	57	0	1	0	8.4	0	1	1	0	1	15	0	0	3	1
2	0	2	0	1	57	1	1	0	12.9	0	1	1	0	0	17	0	0	3	0
1	0	1	0	0	57	1	1	0	7.3	1	1	0	0	0	17	1	0	3	1
1	0	2	0	1	57	1	1	0	NA	0	1	1	0	0	17	0	0	3	1
2	0	2	1	1	57	0	1	0	7.8	1	0	1	0	0	17	0	0	3	0
1	0	2	0	0	57	1	1	0	7.1	1	0	0	0	0	18	1	0	3	1
2	0	2	0	0	57	0	1	0	7.8	1	0	0	0	0	18	1	0	3	0
2	0	1	0	0	57	1	1	0	6.6	1	0	0	0	0	18	1	0	3	0
1	0	3	0	1	57	0	0	0	7.1	1	0	1	0	0	20	1	0	3	1
1	0	1	0	1	57	0	0	1	7.9	1	0	0	0	0	20	0	0	3	1
1	0	3	0	0	57	0	0	0	8.4	0	1	1	1	0	21	0	0	3	1
2	1	5	0	0	57	1	1	0	8.5	0	1	1	0	0	21	0	0	3	0
2	0	1	0	0	57	1	1	0	7.1	0	0	0	0	0	22	0	0	3	0
1	1	4	0	0	57	1	0	0	12.1	0	0	1	0	0	22	1	0	3	1
1	1	4	1	1	57	1	0	0	6.8	0	1	1	0	0	23	0	0	3	1
2	1	6	1	1	57	1	1	0	11.1	0	1	0	0	0	23	0	0	3	0
1	0	1	0	0	57	0	0	0	NA	1	1	0	0	0	24	0	0	3	1
2	0	1	0	0	57	0	0	0	NA	1	0	0	0	0	24	1	0	3	0
1	0	1	0	1	57	0	0	0	6.8	1	1	1	0	1	25	0	0	3	1
1	0	1	0	1	57	0	0	0	7.7	1	1	0	0	0	25	0	0	3	1
2	0	1	0	0	57	0	1	0	7.3	1	0	1	0	0	28	1	0	3	0
2	0	1	0	0	57	1	1	0	7.5	1	0	1	0	0	28	0	0	3	0
2	0	1	0	0	57	0	1	0	NA	0	0	0	0	0	30	0	0	3	0
1	0	2	0	0	57	1	0	0	NA	1	0	1	0	0	31	0	0	3	1
1	0	1	0	1	57	0	0	0	8.5	0	0	0	0	0	31	1	0	3	1
2	1	5	0	0	57	1	1	0	8.2	0	0	0	0	0	32	0	0	3	0
2	0	1	0	0	57	0	1	0	7	1	1	1	0	0	34	1	0	3	0
2	0	2	0	0	57	1	1	0	8.4	1	1	1	0	0	34	0	0	3	0
1	0	1	0	0	57	0	0	0	7.1	1	0	0	0	0	34	1	0	3	1
2	0	2	0	1	57	0	1	0	9.5	1	0	0	0	0	37	0	0	3	0
1	0	1	0	0	57	0	0	0	7.7	0	1	1	0	0	38	1	0	3	1
1	0	1	0	0	57	0	0	0	7.7	0	1	1	0	0	38	1	0	3	1
1	0	1	0	0	57	0	0	0	7.7	0	1	1	0	0	38	1	0	3	1
2	0	1	0	0	57	0	1	0	6.4	0	0	0	0	0	38	1	0	3	0
2	0	1	0	0	57	0	1	0	6.4	0	0	0	0	0	38	1	0	3	0
2	0	1	0	0	57	0	1	0	6.4	0	0	0	0	0	38	1	0	3	0
1	1	4	1	1	57	0	0	0	8.9	0	1	1	0	0	38	1	0	3	1
1	1	4	1	1	57	0	0	0	8.9	0	1	1	0	0	38	1	0	3	1
1	0	1	0	0	57	1	0	0	9.6	0	0	0	0	0	39	0	0	3	1
1	0	1	0	0	57	1	0	0	NA	1	0	0	0	0	39	0	0	3	1
1	0	1	0	0	57	0	0	0	6.8	1	0	0	0	0	39	0	0	3	1
1	0	2	0	0	57	0	0	0	NA	1	1	0	0	0	39	0	0	3	1
1	0	1	0	0	57	0	0	0	7.8	1	1	0	0	0	39	0	0	3	1
1	0	1	0	0	57	1	0	0	NA	1	0	1	0	0	39	1	1	3	1
1	0	1	0	0	57	0	0	0	8	1	1	0	0	0	39	0	0	3	1
2	0	1	1	1	57	0	1	0	7.3	1	0	1	1	1	40	0	0	3	0
1	0	1	0	0	57	0	1	0	6.7	1	1	0	0	0	44	1	0	3	1
1	0	1	0	0	57	0	0	0	6.9	1	0	0	0	0	44	1	0	3	1
1	0	1	0	0	57	0	0	0	6.3	1	0	0	0	0	44	1	0	3	1
2	0	2	0	0	57	0	1	0	6.7	1	1	0	0	0	44	0	0	3	0
2	0	2	0	0	58	1	1	0	8.2	0	1	1	0	0	1	0	0	3	0
2	1	6	0	1	58	1	1	0	9	0	1	0	0	1	2	1	0	3	0
2	1	4	0	1	58	1	1	0	8.1	1	1	1	0	0	2	0	0	3	0
2	1	4	0	0	58	0	0	0	6.6	1	0	0	0	0	2	1	0	3	0
2	0	1	0	0	58	0	0	0	7.2	0	0	0	0	0	2	1	0	3	0
1	0	1	0	0	58	0	0	0	7.5	0	0	0	0	0	2	1	0	3	1
2	0	1	0	0	58	0	0	0	7.2	0	0	0	0	0	2	1	0	3	0
1	1	4	0	0	58	0	0	0	6.8	1	0	0	0	0	2	0	0	3	1
2	0	1	0	0	58	0	0	0	7.9	0	0	0	0	0	2	1	0	3	0
1	0	1	0	0	58	0	0	0	7.9	0	0	0	0	0	2	1	0	3	1
2	1	6	0	0	58	0	0	0	9.3	1	0	0	0	0	2	0	0	3	0
2	0	1	0	0	58	1	1	0	6.7	0	1	0	0	0	4	1	1	3	0
1	1	5	0	1	58	0	1	0	8.1	1	1	0	0	0	4	0	1	3	1
1	0	1	0	0	58	1	0	0	NA	0	1	0	0	0	4	0	1	3	1
1	0	1	0	0	58	1	0	0	7.9	0	0	1	0	0	4	0	1	3	1
2	0	1	0	1	58	1	1	0	7.6	1	1	1	1	1	6	0	0	3	0
1	0	1	0	1	58	1	1	0	7.1	1	1	1	0	1	6	0	0	3	1
2	1	4	0	1	58	0	1	0	NA	0	1	1	0	1	6	0	0	3	0
1	0	1	1	1	58	0	0	0	6.7	1	1	1	1	1	12	1	0	3	1
1	0	1	0	0	58	0	0	0	6.6	1	1	1	0	0	12	1	0	3	1
1	0	1	0	0	58	0	0	0	6.4	0	1	1	0	0	12	1	0	3	1
1	0	1	0	1	58	1	0	1	9.5	0	1	1	0	0	13	0	0	3	1
2	0	1	0	1	58	1	1	0	7.2	1	1	0	0	0	13	0	0	3	0
2	0	3	0	1	58	1	1	0	15.3	0	1	0	0	1	13	0	0	3	0
2	0	2	0	1	58	0	1	0	8.2	1	0	0	0	0	13	0	0	3	0
1	0	3	0	1	58	1	0	1	8.2	1	0	0	0	0	13	0	0	3	1
1	0	1	0	0	58	0	1	0	6	1	1	1	0	1	15	1	0	3	1
1	0	1	0	0	58	0	1	0	5.8	1	1	1	0	1	15	1	0	3	1
1	1	4	0	0	58	0	1	0	6.9	1	1	1	0	1	15	1	0	3	1
1	1	4	0	0	58	0	1	0	7.4	1	1	1	0	1	15	0	0	3	1
2	0	1	0	0	58	0	1	0	7.6	1	0	1	0	0	15	0	0	3	0
1	0	3	0	1	58	1	0	0	8	1	0	1	0	0	17	0	0	3	1
1	0	2	0	0	58	1	0	0	7.3	0	1	0	0	1	18	1	0	3	1
1	1	6	0	0	58	0	0	1	9.8	0	1	0	0	0	20	0	0	3	1
1	1	4	0	0	58	1	0	0	9.4	0	1	0	0	0	21	1	0	3	1
1	0	2	0	0	58	0	1	0	9.2	0	0	0	0	0	21	0	1	3	1
1	1	6	0	0	58	0	0	0	7.7	0	0	0	0	0	21	0	1	3	1
2	1	4	0	0	58	1	1	0	12.4	0	0	1	0	0	21	0	0	3	0
1	0	1	0	0	58	1	1	0	7.5	1	1	0	0	0	22	0	0	3	1
1	1	4	0	0	58	1	1	0	7.7	1	1	0	0	0	22	0	0	3	1
2	1	4	0	0	58	1	1	0	10.6	0	0	0	0	0	22	0	0	3	0
1	0	1	0	0	58	1	1	0	9.3	0	0	0	0	0	22	1	0	3	1
2	0	2	0	0	58	0	1	0	8.8	0	0	0	0	0	22	1	0	3	0
2	0	2	0	1	58	0	1	0	8.7	0	0	1	0	0	23	0	0	3	0
1	0	1	0	1	58	0	0	0	NA	0	1	1	0	0	23	0	0	3	1
1	0	2	0	0	58	0	0	0	NA	1	1	0	0	0	24	0	0	3	1
1	0	1	0	0	58	0	1	0	8.2	1	1	0	0	0	24	0	0	3	1
1	0	1	0	1	58	0	0	0	6.9	0	0	1	0	0	25	0	0	3	1
2	0	1	0	1	58	0	1	0	9.5	1	1	1	0	0	25	0	0	3	0
2	0	1	0	1	58	1	1	0	8.7	1	0	0	0	0	28	0	0	3	0
1	1	4	0	0	58	1	0	0	8.4	0	0	0	0	0	29	0	0	3	1
1	0	1	0	0	58	1	0	0	NA	0	1	0	0	0	30	0	0	3	1
2	0	2	0	1	58	1	0	0	11.6	0	1	1	0	0	31	0	0	3	0
2	1	4	0	1	58	0	0	0	NA	0	1	1	0	0	31	0	0	3	0
1	0	2	0	1	58	1	0	0	9.3	0	0	0	0	0	31	1	0	3	1
2	0	2	1	1	58	0	0	0	12.1	0	0	0	1	0	31	0	0	3	0
2	0	1	0	0	58	0	1	0	6.9	0	0	0	0	0	32	1	0	3	0
2	1	6	0	0	58	0	1	0	7.8	0	0	1	0	0	32	0	0	3	0
2	0	1	0	0	58	0	1	0	6.9	0	0	0	0	0	32	0	0	3	0
2	0	1	0	0	58	1	1	0	7	0	1	0	0	0	33	0	0	3	0
2	1	4	0	0	58	1	1	0	10.9	0	0	1	0	0	34	1	0	3	0
2	0	2	0	0	58	0	0	0	9.3	1	0	1	0	0	34	1	0	3	0
2	0	1	0	1	58	0	1	0	9.2	1	0	0	0	0	37	0	0	3	0
1	0	1	1	1	58	1	0	1	8.2	0	1	0	0	1	38	0	0	3	1
1	0	1	1	1	58	0	0	1	8.2	0	1	0	0	1	38	0	0	3	1
2	0	1	0	0	58	1	0	0	NA	1	1	0	0	0	39	0	0	3	0
1	0	1	0	0	58	0	0	0	NA	1	0	1	0	0	39	0	0	3	1
2	1	5	0	0	58	1	1	0	8.6	0	1	0	0	1	41	0	0	3	0
1	0	1	0	0	58	0	1	0	8.7	1	1	0	0	0	44	0	0	3	1
1	0	1	0	0	58	0	1	0	7.1	1	0	0	0	0	44	0	0	3	1
2	0	2	0	0	58	0	1	0	7.1	1	1	0	0	0	44	0	0	3	0
1	0	2	0	0	58	0	0	0	7	1	1	0	0	0	44	1	0	3	1
1	0	2	0	0	59	0	0	0	NA	0	1	1	0	0	1	1	0	3	1
1	0	1	0	0	59	0	1	0	NA	0	0	1	0	0	1	0	0	3	1
1	0	1	0	0	59	1	1	0	6.5	1	0	0	0	0	2	1	0	3	1
2	0	1	0	1	59	1	1	0	6.9	1	1	1	0	0	2	0	0	3	0
1	0	1	0	1	59	1	0	1	8	1	1	0	0	1	2	1	0	3	1
2	0	1	0	1	59	0	1	0	6.4	0	0	1	0	0	2	1	0	3	0
1	0	1	0	0	59	0	0	0	6.2	0	0	0	0	0	2	1	0	3	1
1	1	6	0	0	59	0	0	0	9.6	1	0	0	0	0	2	0	0	3	1
2	0	2	0	0	59	1	1	0	10.1	1	1	1	0	0	3	0	0	3	0
1	0	1	0	0	59	1	0	0	7.6	0	0	0	0	0	4	0	1	3	1
1	0	2	0	1	59	0	0	1	7.5	1	1	1	0	0	9	0	0	3	1
2	0	1	0	1	59	1	1	0	8.1	1	1	1	0	1	9	0	0	3	0
1	0	2	0	1	59	0	0	1	10.7	1	1	0	0	1	9	0	0	3	1
1	0	1	0	0	59	0	0	0	NA	1	1	1	0	0	12	0	0	3	1
2	0	1	0	0	59	0	0	0	7.5	1	0	0	0	0	12	1	0	3	0
1	0	2	0	1	59	0	0	1	9.2	1	1	1	0	0	13	0	0	3	1
1	1	5	0	0	59	1	1	0	7.6	1	1	0	0	0	15	1	0	3	1
1	0	1	0	0	59	0	1	0	6	1	1	1	0	1	15	1	0	3	1
2	0	1	0	0	59	0	1	0	6.6	1	1	1	0	1	15	1	0	3	0
1	0	1	0	0	59	0	1	0	6.6	1	1	0	0	0	15	1	0	3	1
1	1	4	0	0	59	0	1	0	11.6	1	0	1	0	0	15	0	0	3	1
2	0	3	0	0	59	0	1	0	7.3	1	1	0	0	0	15	0	0	3	0
1	0	1	0	0	59	0	1	0	6.5	1	1	1	0	1	15	1	0	3	1
1	0	2	0	0	59	0	1	0	8.1	1	0	0	0	0	15	0	0	3	1
2	0	1	0	1	59	0	1	0	9.1	0	1	0	0	0	20	0	0	3	0
1	0	1	0	1	59	0	0	0	7.7	1	1	1	0	1	20	0	0	3	1
2	1	4	0	1	59	0	1	0	8	1	1	1	0	1	20	0	0	3	0
2	0	2	0	1	59	0	1	0	11.3	0	0	1	0	0	20	0	0	3	0
2	0	2	0	0	59	0	1	0	11.3	0	0	1	0	0	20	0	0	3	0
1	1	6	0	0	59	0	0	0	NA	0	0	0	0	0	21	0	0	3	1
1	0	1	0	0	59	1	0	0	NA	0	0	0	0	0	21	1	0	3	1
1	1	4	0	0	59	0	0	0	9	0	0	0	0	0	21	1	0	3	1
2	0	1	0	0	59	0	0	0	7	0	0	1	0	0	21	0	0	3	0
1	0	1	0	0	59	1	1	0	7.3	0	0	0	0	0	21	1	0	3	1
2	0	1	0	0	59	0	1	0	9.3	0	0	0	0	0	22	0	0	3	0
2	1	5	0	0	59	1	1	0	9.6	1	1	0	0	0	22	1	0	3	0
1	0	2	1	1	59	1	0	0	NA	0	1	1	0	0	23	0	1	3	1
1	0	2	1	1	59	1	0	0	NA	0	1	0	0	0	23	0	0	3	1
1	0	2	0	0	59	0	0	0	NA	1	0	0	0	0	24	0	0	3	1
1	1	6	0	0	59	0	0	0	13	0	1	0	0	0	24	0	0	3	1
2	0	1	0	1	59	0	1	0	9.4	0	0	0	0	0	25	0	0	3	0
2	0	1	0	1	59	0	1	0	12	1	0	1	0	0	25	0	0	3	0
2	0	1	0	1	59	0	1	0	7.8	1	0	1	0	0	25	0	1	3	0
1	0	1	0	0	59	1	0	0	6.7	1	1	1	0	0	28	0	0	3	1
2	0	1	0	0	59	1	1	0	6.6	1	1	1	0	1	28	1	0	3	0
1	0	2	0	1	59	1	0	0	NA	0	1	0	0	0	31	0	0	3	1
1	1	5	0	0	59	0	0	1	8.4	0	1	0	0	0	32	0	0	3	1
2	0	1	0	1	59	1	1	0	6.7	0	1	0	0	1	33	1	0	3	0
2	0	1	0	1	59	1	1	0	7.9	0	1	0	0	0	33	1	0	3	0
1	0	1	0	0	59	0	0	1	6.6	1	1	1	0	1	34	1	0	3	1
1	1	4	0	0	59	0	0	0	8.2	0	1	1	0	0	34	1	1	3	1
1	1	4	0	0	59	1	0	0	7.2	1	1	1	0	1	34	1	0	3	1
1	1	4	0	0	59	0	0	0	12.5	0	0	0	0	0	34	0	0	3	1
1	1	6	0	1	59	1	0	0	7.5	1	0	0	0	0	37	0	0	3	1
1	0	1	0	1	59	0	0	1	9.8	0	1	1	0	1	37	0	0	3	1
1	0	2	0	1	59	0	0	0	9.3	0	1	0	0	1	37	0	0	3	1
1	0	1	0	0	59	0	0	0	7.7	0	0	0	0	0	38	1	0	3	1
1	0	1	0	0	59	0	0	0	7.7	0	0	0	0	0	38	1	0	3	1
2	0	1	0	0	59	0	1	0	8.1	1	0	0	0	0	38	1	0	3	0
2	0	1	0	0	59	0	1	0	8.1	1	0	0	0	0	38	1	0	3	0
2	0	1	0	0	59	1	0	0	9.3	0	0	1	0	0	39	0	1	3	0
2	0	2	0	0	59	1	0	0	7.1	1	1	0	0	0	39	0	0	3	0
1	0	1	0	0	59	1	1	0	7	1	0	1	0	0	41	0	0	3	1
2	0	1	0	0	59	1	1	0	10	0	0	0	0	0	41	0	0	3	0
2	0	1	0	0	59	1	1	0	6.7	1	1	0	0	1	42	1	0	3	0
2	0	1	0	0	59	0	1	0	NA	1	0	1	1	0	42	0	0	3	0
2	0	2	0	0	59	0	1	0	NA	1	0	0	0	0	42	1	0	3	0
1	0	2	0	0	59	0	0	0	7.2	1	0	0	0	0	44	0	0	3	1
1	0	2	0	0	60	1	1	0	7.9	0	1	1	0	0	1	0	0	3	1
1	0	2	0	0	60	1	0	0	NA	0	1	1	0	0	1	0	0	3	1
1	0	2	0	0	60	1	0	0	NA	0	0	0	0	0	1	0	0	3	1
1	1	4	0	1	60	1	0	0	7.8	1	0	1	0	0	2	0	0	3	1
1	1	4	0	0	60	0	0	0	8.5	0	0	0	0	0	2	0	0	3	1
2	1	6	0	0	60	0	0	0	7.2	0	1	0	0	1	2	0	0	3	0
2	0	1	0	0	60	0	0	0	8.9	0	1	1	0	1	2	0	0	3	0
1	0	1	0	1	60	0	0	0	11	0	1	0	0	0	3	0	0	3	1
1	1	5	0	0	60	1	0	0	7.6	0	1	0	0	0	4	1	1	3	1
2	0	1	0	0	60	0	1	0	7.7	1	0	0	0	0	5	0	0	3	0
1	0	1	0	1	60	1	0	0	7.3	0	0	1	0	1	6	0	0	3	1
1	0	1	0	1	60	1	1	0	7.8	0	0	1	0	1	6	1	0	3	1
1	0	1	0	1	60	1	0	1	6.7	1	1	0	1	1	9	0	0	3	1
2	0	2	0	1	60	0	1	0	7.3	1	1	0	0	1	9	1	0	3	0
1	0	3	0	1	60	0	0	1	8.1	1	0	1	0	0	13	0	0	3	1
2	0	2	0	1	60	1	1	0	10.7	1	1	1	0	1	13	0	0	3	0
2	0	1	0	1	60	0	1	0	8.5	1	0	1	0	0	13	0	0	3	0
2	0	2	1	1	60	1	1	0	9.2	0	1	0	0	1	14	0	0	3	0
1	1	4	0	0	60	0	0	0	7.3	1	1	0	0	1	15	0	0	3	1
1	1	5	0	0	60	0	1	0	7.9	1	1	1	0	0	15	0	0	3	1
1	0	1	0	0	60	0	1	0	7.3	1	1	1	0	1	15	1	0	3	1
1	0	1	0	0	60	0	1	0	7.3	1	1	1	0	1	15	1	0	3	1
1	0	1	0	0	60	0	0	0	7.6	1	0	0	0	0	15	1	0	3	1
2	0	2	0	0	60	1	1	0	6.9	0	0	1	0	0	15	0	0	3	0
2	0	2	0	0	60	1	1	0	6.9	0	1	0	0	1	15	0	0	3	0
1	0	3	0	0	60	0	0	0	7.2	1	1	0	0	1	15	0	0	3	1
1	0	3	0	0	60	0	0	0	7.2	1	0	1	0	0	15	0	0	3	1
1	0	2	0	0	60	1	1	0	7	1	0	0	0	0	18	1	0	3	1
2	0	2	0	0	60	1	0	0	13.9	0	0	1	0	0	18	0	0	3	0
1	0	1	0	1	60	0	0	0	7.5	1	1	0	0	0	20	0	0	3	1
2	0	1	0	1	60	0	1	0	14.4	0	1	1	0	0	20	0	0	3	0
2	0	3	0	1	60	0	1	0	8.3	0	0	0	0	0	20	0	0	3	0
2	1	4	0	0	60	1	1	0	12.3	0	0	0	0	1	21	0	0	3	0
1	0	1	0	0	60	0	0	0	7.3	0	0	0	0	0	21	0	0	3	1
2	0	1	0	0	60	0	1	0	8.9	0	1	1	0	0	21	1	0	3	0
1	0	1	0	0	60	1	1	0	8.5	0	1	1	0	0	22	1	0	3	1
2	0	1	0	0	60	1	1	0	8.7	0	0	1	0	0	22	1	0	3	0
2	0	2	1	1	60	1	1	0	NA	0	1	1	0	1	23	0	0	3	0
2	0	2	0	1	60	1	1	0	NA	1	1	0	0	0	23	1	0	3	0
1	0	1	1	1	60	1	1	0	NA	1	1	1	0	0	23	1	0	3	1
1	1	4	0	1	60	0	0	0	NA	0	1	1	0	1	23	0	0	3	1
2	1	4	0	1	60	1	1	0	NA	1	1	1	0	0	23	0	0	3	0
2	0	1	0	0	60	1	1	0	7.1	1	1	0	0	1	28	1	0	3	0
2	0	1	0	0	60	1	1	0	8.2	1	0	1	0	1	28	1	0	3	0
1	0	1	0	0	60	1	0	0	6.8	1	1	1	0	1	28	1	0	3	1
2	1	6	0	0	60	0	1	0	7.9	0	1	0	0	0	32	0	0	3	0
2	0	1	0	0	60	1	1	0	7.9	1	1	1	0	0	34	1	0	3	0
2	0	1	0	1	60	0	1	0	10.3	0	0	1	0	0	37	0	0	3	0
2	1	6	1	1	60	0	1	0	10.3	0	0	1	0	0	38	1	0	3	0
2	1	6	1	1	60	0	1	0	10.3	0	0	1	0	0	38	1	0	3	0
1	0	1	0	0	60	0	0	0	9.3	1	0	1	0	0	39	0	0	3	1
2	0	1	0	0	60	1	1	0	8.9	0	1	1	0	1	40	0	0	3	0
1	0	1	0	0	60	1	0	1	7.6	0	1	1	0	1	40	0	0	3	1
1	0	3	0	0	60	1	0	0	6.6	0	1	0	0	0	41	0	0	3	1
2	1	5	0	0	60	1	1	0	11	0	0	0	0	0	41	0	0	3	0
1	0	1	0	0	60	0	0	0	7.4	1	0	0	0	0	42	0	0	3	1
1	0	2	0	0	60	1	0	0	8	1	1	1	0	1	42	0	0	3	1
1	0	2	0	0	60	1	0	0	8	1	1	0	0	1	42	0	0	3	1
2	0	2	0	0	60	0	1	0	6.8	1	1	1	0	0	44	0	0	3	0
2	0	2	0	0	60	0	1	0	7.7	1	0	1	0	0	44	1	0	3	0
2	0	1	0	0	60	0	1	0	7.6	1	0	1	0	0	44	0	0	3	0
2	0	2	0	0	60	0	1	0	7.1	1	1	1	0	0	44	0	0	3	0
2	0	2	1	0	60	0	1	0	7.4	1	0	1	0	0	44	0	0	3	0
1	0	2	0	0	61	1	0	0	7.8	0	1	0	0	0	1	0	0	3	1
2	1	5	0	0	61	0	0	0	7.9	0	1	0	0	0	2	0	0	3	0
1	0	2	0	0	61	1	0	0	10.8	1	1	1	0	1	5	0	0	3	1
2	1	6	0	1	61	0	1	0	7.7	1	0	0	0	1	6	1	0	3	0
2	1	4	0	1	61	1	1	0	NA	1	0	1	0	0	6	0	0	3	0
1	0	2	0	1	61	1	0	1	12.5	1	1	0	1	1	9	1	0	3	1
1	0	2	0	0	61	1	0	0	8.1	1	1	0	0	0	9	0	0	3	1
2	0	1	0	0	61	0	0	0	6.5	1	1	1	0	0	12	1	0	3	0
1	0	1	0	0	61	0	0	0	6.7	1	1	1	0	1	12	0	0	3	1
1	0	2	0	0	61	0	1	0	9	1	1	1	0	0	12	1	0	3	1
1	0	1	0	1	61	1	0	1	7.1	1	1	0	0	0	13	0	0	3	1
1	0	2	0	1	61	0	0	1	8.9	1	0	1	0	1	13	0	0	3	1
1	0	1	0	0	61	0	0	0	7.1	0	1	1	0	0	15	0	0	3	1
1	1	6	0	0	61	0	1	0	7.1	1	0	0	0	0	15	0	0	3	1
1	1	5	0	0	61	1	1	0	9.8	1	1	1	0	0	15	0	0	3	1
1	0	1	0	0	61	0	0	0	6.9	0	1	0	0	0	15	1	0	3	1
2	0	2	0	0	61	1	1	0	10.2	0	0	1	0	0	18	0	0	3	0
2	0	1	0	1	61	0	1	0	6.5	0	0	0	0	0	19	1	0	3	0
1	0	1	0	1	61	0	0	0	7	1	1	0	0	0	20	0	0	3	1
1	0	1	0	1	61	0	0	0	8.2	1	0	0	0	0	20	0	0	3	1
2	0	1	0	1	61	0	1	0	7.9	1	1	1	0	0	20	0	0	3	0
1	0	1	0	1	61	0	0	0	7.2	1	1	0	0	1	20	0	0	3	1
2	0	1	0	0	61	0	0	0	7.2	0	0	0	0	0	21	1	0	3	0
2	1	4	0	0	61	1	1	0	7.4	0	0	0	0	0	21	0	0	3	0
2	0	1	0	0	61	1	1	0	8.7	0	0	0	0	0	22	0	0	3	0
1	0	1	0	0	61	1	1	0	7.8	0	0	0	0	0	22	1	0	3	1
1	1	4	0	1	61	0	0	0	8.9	0	1	0	0	0	22	1	0	3	1
1	1	4	0	0	61	1	0	0	11.4	1	0	1	0	0	22	1	0	3	1
1	1	4	0	0	61	1	1	0	10.8	0	1	1	0	0	22	0	0	3	1
2	1	4	1	1	61	1	1	0	NA	0	1	1	1	0	23	0	0	3	0
2	1	4	0	1	61	1	1	0	NA	1	0	1	0	0	23	0	0	3	0
1	0	1	0	0	61	0	0	0	7.2	1	1	0	0	0	24	0	0	3	1
2	0	1	0	0	61	1	1	0	6.5	1	0	1	0	1	28	1	0	3	0
2	0	1	0	0	61	1	1	0	6.6	1	1	1	0	1	28	1	0	3	0
2	0	1	0	0	61	1	1	0	6.8	1	1	1	0	0	28	1	1	3	0
1	0	1	0	1	61	1	0	0	10.5	0	1	0	0	1	30	0	0	3	1
1	0	2	0	1	61	0	0	0	14	0	0	1	0	0	31	1	0	3	1
1	1	5	1	1	61	0	0	0	8.1	0	0	0	0	0	32	0	0	3	1
1	1	5	1	1	61	1	0	0	7.8	0	1	0	0	0	32	0	0	3	1
1	0	1	0	0	61	0	0	0	7.1	0	1	1	0	0	32	1	0	3	1
1	0	1	1	1	61	0	0	0	7.3	0	1	0	0	0	32	0	0	3	1
1	0	3	1	1	61	0	0	0	8.2	0	1	1	0	0	32	0	0	3	1
2	0	1	0	0	61	0	1	0	6.7	1	1	1	0	0	34	1	0	3	0
1	1	4	0	0	61	1	0	1	8.4	0	1	1	0	1	34	0	0	3	1
1	0	2	0	0	61	1	0	0	8.3	0	1	1	0	0	39	0	0	3	1
1	0	1	0	0	61	1	1	0	8.2	0	1	0	0	1	40	0	0	3	1
2	1	6	0	0	61	1	1	0	8.9	0	1	1	0	1	40	0	0	3	0
2	0	1	0	0	61	1	1	0	8.3	0	1	1	0	1	40	1	0	3	0
2	0	1	0	0	61	0	1	0	NA	1	1	0	0	1	42	1	0	3	0
2	0	2	0	0	61	0	1	0	8	1	1	0	0	0	44	0	0	3	0
1	0	2	0	0	62	1	1	0	NA	0	0	0	0	0	1	1	0	3	1
1	0	2	0	0	62	1	0	0	9.1	0	1	0	0	0	1	0	0	3	1
1	0	1	0	1	62	1	1	0	6.5	0	1	1	0	1	2	1	0	3	1
1	0	1	0	1	62	1	0	0	7.1	1	1	1	1	1	2	0	0	3	1
1	0	2	0	0	62	0	0	0	6.7	1	0	0	0	0	2	0	0	3	1
1	0	2	0	0	62	1	0	1	7.7	1	1	0	0	0	3	1	0	3	1
1	0	1	0	0	62	0	0	0	NA	0	1	0	0	0	4	1	1	3	1
1	1	4	1	1	62	1	0	1	8.7	0	1	1	0	1	6	1	0	3	1
1	1	6	1	1	62	1	0	1	12.4	0	0	0	1	0	6	1	0	3	1
2	1	5	0	1	62	1	1	0	8.2	1	1	1	0	1	6	0	0	3	0
1	1	4	0	0	62	0	0	0	7.2	1	1	1	0	1	12	0	0	3	1
1	0	1	0	1	62	1	0	0	8	1	0	1	0	0	13	0	0	3	1
2	0	1	0	1	62	1	1	0	8.2	1	1	1	0	0	13	0	0	3	0
1	0	1	0	1	62	1	0	1	7.1	1	1	1	0	1	13	0	0	3	1
1	1	4	0	0	62	0	1	0	6.8	1	1	0	0	1	15	0	0	3	1
1	0	1	0	0	62	0	1	0	9.2	1	1	0	0	0	15	0	0	3	1
1	1	4	0	0	62	0	1	0	6.8	1	1	0	0	1	15	1	0	3	1
2	0	1	0	0	62	0	0	0	7.8	1	1	1	0	1	15	0	0	3	0
2	0	1	0	0	62	0	0	0	7.8	1	1	1	0	1	15	0	0	3	0
1	0	1	0	0	62	1	0	0	8.6	1	1	1	0	0	15	1	0	3	1
1	0	1	0	0	62	1	0	0	8.6	1	1	1	0	1	15	1	0	3	1
1	0	1	0	0	62	0	0	0	6.9	0	1	1	0	1	15	0	0	3	1
1	1	6	0	0	62	0	1	0	8.3	1	1	1	0	0	15	1	0	3	1
1	1	6	0	0	62	0	0	0	8.3	1	1	1	0	0	15	1	0	3	1
2	0	1	0	0	62	0	0	0	6.6	1	0	1	0	0	15	0	0	3	0
1	0	2	0	0	62	1	1	0	9.2	1	1	0	0	1	15	0	0	3	1
1	0	2	0	0	62	0	0	0	8	0	1	0	0	1	15	0	0	3	1
1	0	2	1	1	62	1	1	0	NA	1	0	1	0	1	17	0	0	3	1
1	0	2	0	1	62	1	0	0	NA	1	1	0	0	0	17	1	0	3	1
1	0	2	0	0	62	1	1	0	8.9	0	0	0	0	0	18	1	0	3	1
2	1	5	0	1	62	0	0	0	8.1	0	0	0	0	0	19	1	0	3	0
2	0	2	0	1	62	0	0	0	7.6	0	0	0	0	0	19	0	0	3	0
2	0	1	0	1	62	0	1	0	6.5	1	1	1	0	0	20	0	0	3	0
2	0	1	0	1	62	0	1	0	12.5	0	1	1	0	0	20	0	0	3	0
2	0	1	0	0	62	1	0	0	7.6	0	1	1	0	1	21	0	0	3	0
1	1	4	0	0	62	0	0	1	NA	0	0	1	0	1	21	1	0	3	1
1	0	1	0	0	62	0	0	0	7.4	0	1	0	0	1	21	1	0	3	1
2	0	1	0	0	62	1	1	0	7.9	0	0	0	0	1	21	0	0	3	0
2	1	4	0	0	62	1	0	0	13	0	0	0	0	0	21	0	0	3	0
1	0	1	0	0	62	0	1	0	7.3	0	0	0	0	0	21	0	0	3	1
1	1	6	0	0	62	0	1	0	8.2	0	0	0	0	0	22	0	0	3	1
1	0	1	0	0	62	1	1	0	7.5	0	0	0	0	0	22	1	0	3	1
2	0	1	0	0	62	0	0	0	NA	0	1	0	0	0	24	0	1	3	0
2	0	1	0	1	62	0	1	0	7.5	1	0	0	0	0	25	1	0	3	0
1	0	1	0	1	62	1	0	0	7.3	0	0	0	0	0	25	1	0	3	1
2	0	1	0	1	62	1	1	0	6.8	1	1	0	0	1	25	1	0	3	0
2	1	4	0	1	62	0	1	0	7.7	1	0	1	0	0	25	0	0	3	0
2	0	1	0	0	62	1	1	0	6.8	1	0	0	0	0	28	0	0	3	0
2	0	1	0	0	62	0	1	0	6.7	1	0	1	0	0	28	0	0	3	0
1	0	1	1	1	62	1	0	0	6.5	1	1	1	1	1	28	1	0	3	1
2	1	4	1	1	62	1	1	0	7.9	1	1	1	0	0	28	1	0	3	0
2	1	4	0	0	62	1	1	0	9.4	0	0	0	0	0	29	0	0	3	0
2	0	1	0	0	62	0	0	0	NA	0	1	0	0	0	30	0	0	3	0
1	0	1	0	1	62	0	0	0	8.2	1	0	1	0	0	31	0	0	3	1
1	0	2	1	1	62	0	0	0	NA	0	1	1	0	0	32	0	1	3	1
1	1	5	1	0	62	1	0	1	7.9	0	1	1	0	0	32	0	0	3	1
2	0	1	0	1	62	0	1	0	7.8	0	1	1	0	0	33	0	0	3	0
2	1	4	0	0	62	0	1	0	7.8	0	0	0	0	0	34	1	0	3	0
1	0	1	0	0	62	0	0	0	NA	0	1	1	0	0	35	0	0	3	1
1	0	1	0	1	62	1	0	0	9.2	0	0	0	0	0	37	0	0	3	1
1	0	1	0	1	62	0	1	1	8.5	0	0	1	0	0	37	0	0	3	1
1	0	1	1	1	62	0	0	0	7.7	0	1	1	0	1	40	1	0	3	1
2	0	2	0	0	62	1	1	0	9.6	0	0	1	0	1	40	1	0	3	0
1	0	2	0	0	62	1	1	0	8	0	1	0	0	1	40	1	0	3	1
1	0	1	0	0	62	0	0	0	6.7	1	0	0	0	0	44	0	0	3	1
1	0	2	0	0	63	1	1	0	NA	0	1	0	0	0	1	1	0	3	1
2	0	1	0	1	63	1	1	0	7	1	1	1	0	0	2	1	0	3	0
1	0	1	0	1	63	1	0	0	6.5	1	1	1	0	0	2	1	0	3	1
2	1	6	0	0	63	0	1	0	NA	0	1	1	0	0	4	0	1	3	0
2	0	1	0	0	63	0	1	0	NA	0	1	0	0	0	4	1	1	3	0
1	1	5	0	0	63	1	0	0	7.7	0	0	1	0	0	4	0	1	3	1
2	0	1	0	1	63	0	1	0	7.4	1	1	1	1	1	6	0	0	3	0
2	0	2	0	1	63	0	1	0	9.5	1	1	1	0	1	6	0	0	3	0
1	0	2	0	1	63	0	1	0	NA	0	1	0	0	1	9	1	0	3	1
2	0	2	0	1	63	0	1	0	9.2	1	0	1	0	0	9	0	0	3	0
1	1	6	1	0	63	0	0	0	7.3	1	1	1	1	1	12	1	0	3	1
2	0	2	0	1	63	1	1	0	7	1	1	1	0	0	13	0	0	3	0
2	0	1	0	1	63	0	1	0	12.5	0	1	1	0	0	13	0	0	3	0
1	0	1	0	1	63	1	0	1	7.1	1	1	0	0	0	13	0	0	3	1
1	0	3	0	1	63	1	0	0	8.7	1	1	1	0	0	13	0	0	3	1
1	0	2	0	1	63	1	0	0	11.2	0	1	1	0	0	13	0	0	3	1
1	1	5	0	0	63	0	1	0	6.5	1	0	1	0	0	15	1	0	3	1
2	0	1	0	0	63	1	1	0	7	1	1	1	0	0	15	1	0	3	0
1	0	1	0	0	63	0	0	0	6.1	1	1	0	0	1	15	1	0	3	1
1	0	1	0	0	63	0	0	0	6.1	1	1	1	0	1	15	1	0	3	1
1	1	4	0	0	63	0	1	0	6.8	1	1	0	0	1	15	1	0	3	1
1	1	4	0	0	63	0	1	0	7.2	1	1	0	0	1	15	1	0	3	1
1	1	6	0	0	63	0	0	0	7.5	0	1	0	0	1	15	1	0	3	1
1	0	1	0	0	63	0	1	0	6.9	1	1	1	0	1	15	0	0	3	1
1	0	2	0	0	63	0	0	0	6.4	1	0	0	0	1	15	1	0	3	1
2	0	2	0	0	63	1	1	0	8	0	0	0	0	0	18	1	0	3	0
2	0	2	1	1	63	1	1	0	11.7	0	1	1	0	0	18	0	0	3	0
2	0	1	0	0	63	1	1	0	6.8	1	1	1	0	1	28	1	0	3	0
2	0	1	0	1	63	0	0	0	7.7	1	0	0	0	0	31	0	0	3	0
2	0	1	0	1	63	0	0	0	7.9	0	0	0	0	0	31	0	0	3	0
1	0	1	0	1	63	1	0	0	7.9	1	1	0	0	0	31	1	0	3	1
1	1	6	1	0	63	0	0	0	8.1	0	1	1	0	0	32	0	0	3	1
2	0	1	0	1	63	0	1	0	6.8	1	1	1	0	1	33	1	0	3	0
1	0	1	0	1	63	1	0	1	7.1	0	0	0	0	0	33	0	1	3	1
1	0	1	1	1	63	1	1	0	6.8	0	1	1	0	1	33	1	0	3	1
2	0	2	0	1	63	0	1	0	NA	0	1	0	0	1	33	1	0	3	0
1	0	2	0	1	63	0	0	0	NA	0	1	1	0	0	33	0	1	3	1
2	1	4	0	0	63	0	1	0	8.6	0	1	0	0	0	38	0	0	3	0
2	1	4	0	0	63	0	1	0	8.6	0	1	0	0	0	38	0	0	3	0
1	0	1	0	0	63	1	0	0	8.1	1	0	0	0	0	38	0	0	3	1
1	0	1	0	0	63	1	0	0	8.1	1	0	0	0	0	38	0	0	3	1
2	0	2	1	0	63	0	1	0	7	1	1	1	0	0	38	1	0	3	0
2	0	2	0	0	63	0	1	0	7.2	1	0	0	0	0	38	1	0	3	0
2	0	2	0	0	63	0	1	0	7.2	1	0	0	0	0	38	1	0	3	0
2	0	2	0	0	63	1	1	0	7.3	0	1	1	0	1	40	0	0	3	0
2	0	1	0	0	63	1	0	1	11.4	0	1	1	0	1	40	0	1	3	0
1	0	1	0	1	63	1	0	1	9.5	0	1	1	0	1	40	1	0	3	1
2	0	1	0	0	63	1	1	0	6.9	1	0	1	0	0	42	0	0	3	0
1	0	1	0	0	63	0	0	1	7.1	1	1	0	0	0	42	1	0	3	1
1	0	2	0	0	63	0	1	0	7	1	0	0	0	0	42	1	0	3	1
2	0	1	0	0	63	1	1	0	NA	1	1	0	1	1	42	0	0	3	0
2	0	1	0	0	63	0	1	0	7	1	1	1	0	0	44	1	0	3	0
1	0	2	0	0	63	0	1	0	6.6	1	0	0	0	0	44	0	0	3	1
1	0	2	0	0	64	0	0	0	7.9	0	0	0	0	0	1	0	0	3	1
1	0	1	0	0	64	0	0	0	6.7	1	0	0	0	0	2	0	0	3	1
2	0	1	0	0	64	0	1	0	7.1	0	0	0	0	0	4	1	1	3	0
2	0	1	0	0	64	1	1	0	NA	0	1	1	0	0	4	0	1	3	0
2	0	1	0	0	64	1	1	0	8.2	1	0	1	0	0	5	0	0	3	0
1	0	1	1	1	64	1	0	0	7.3	0	0	0	0	1	6	1	0	3	1
1	1	4	0	1	64	1	0	0	11.9	0	1	1	0	1	6	0	0	3	1
1	0	1	0	1	64	1	1	0	11.2	0	0	1	0	1	6	0	0	3	1
2	0	1	0	1	64	0	1	0	6.5	0	1	0	0	0	9	1	0	3	0
1	0	2	1	1	64	1	1	0	8.7	1	1	1	1	1	9	0	0	3	1
2	0	1	0	0	64	0	0	0	6.7	1	1	1	0	0	12	0	0	3	0
1	0	1	0	0	64	0	0	0	6.4	0	1	1	0	1	12	1	0	3	1
2	0	1	0	0	64	0	0	0	6.8	1	1	0	0	0	12	0	0	3	0
1	0	1	0	1	64	0	0	0	8	0	1	1	0	0	13	0	0	3	1
1	0	1	0	0	64	0	1	0	7.1	0	1	1	0	1	15	1	0	3	1
2	0	1	0	0	64	0	1	0	6.6	0	0	1	0	0	15	1	0	3	0
1	0	1	0	0	64	0	1	0	6.7	1	1	0	0	0	15	0	0	3	1
2	1	4	0	0	64	0	1	0	7.2	1	0	1	0	1	15	0	0	3	0
2	1	6	0	0	64	1	1	0	6.6	1	0	0	0	1	15	1	0	3	0
1	0	3	0	0	64	1	0	0	7	1	1	1	0	1	15	0	0	3	1
1	0	3	0	0	64	1	0	0	7	1	1	1	0	1	15	0	0	3	1
2	0	2	0	1	64	1	1	0	8.5	1	1	1	0	1	17	0	0	3	0
1	0	2	0	1	64	1	0	0	NA	1	0	0	0	0	17	1	0	3	1
1	0	2	1	0	64	1	0	0	9.7	0	1	1	1	1	18	0	0	3	1
1	1	4	0	1	64	0	1	0	7.8	0	0	0	0	0	19	1	0	3	1
2	0	3	0	1	64	0	1	0	7.2	1	0	1	0	0	20	0	0	3	0
2	0	2	0	0	64	0	1	0	11.5	0	1	1	0	0	20	0	0	3	0
2	1	6	0	0	64	0	0	0	7.3	0	0	1	0	0	21	1	0	3	0
2	0	1	0	0	64	0	0	0	7.1	0	0	1	0	0	22	0	0	3	0
2	0	1	0	0	64	1	1	0	13.6	0	0	0	0	0	22	1	0	3	0
1	0	1	0	0	64	0	0	0	NA	1	1	0	0	1	24	1	0	3	1
2	0	1	0	1	64	0	1	0	6.9	1	0	0	0	0	25	1	0	3	0
2	0	1	0	0	64	1	1	0	6.3	1	1	1	0	1	28	1	0	3	0
2	0	1	0	0	64	0	1	0	7.4	1	1	1	0	1	28	0	0	3	0
2	0	1	0	0	64	0	1	0	7.1	1	1	1	0	1	28	0	0	3	0
1	0	1	0	0	64	1	0	0	11.8	0	1	1	0	1	28	1	0	3	1
2	0	2	0	0	64	0	1	0	8.6	0	1	0	0	0	30	0	0	3	0
1	1	5	1	1	64	0	0	1	8.4	0	1	1	0	0	32	0	0	3	1
1	0	1	0	0	64	0	0	0	7.3	0	0	0	0	0	32	1	0	3	1
2	1	6	1	0	64	1	1	0	7.9	0	1	0	0	0	32	0	0	3	0
1	0	1	0	0	64	1	0	1	6.7	1	1	1	0	0	34	0	0	3	1
1	0	2	0	0	64	0	0	0	NA	0	1	0	0	0	35	0	0	3	1
1	0	2	0	1	64	1	1	1	11.9	0	0	0	0	0	37	0	0	3	1
1	0	1	0	0	64	1	0	0	8.2	0	0	1	0	1	40	1	0	3	1
2	0	1	0	0	64	1	1	0	6.9	1	0	0	0	0	42	0	0	3	0
1	0	2	0	0	65	1	1	0	7.8	0	1	0	0	0	1	1	0	4	1
1	0	1	0	1	65	1	0	0	7	1	1	0	0	0	2	1	0	4	1
2	1	4	0	1	65	1	1	0	9.3	1	1	1	0	0	2	1	0	4	0
2	0	2	0	0	65	0	0	0	7.8	0	0	0	0	0	2	1	0	4	0
1	1	6	0	0	65	0	0	0	9.7	1	0	0	0	0	2	0	0	4	1
2	1	5	0	0	65	1	1	0	8.9	1	1	1	0	0	3	1	0	4	0
1	0	1	0	0	65	1	0	1	7.1	1	1	0	0	0	5	0	0	4	1
2	0	1	0	1	65	1	1	0	6.7	1	1	1	0	1	9	0	0	4	0
1	0	1	0	1	65	1	0	1	8	1	0	0	0	1	9	0	0	4	1
2	0	2	0	1	65	0	1	0	8.2	1	1	1	0	0	13	0	0	4	0
2	0	2	0	1	65	0	1	0	10	0	0	1	0	0	13	0	0	4	0
2	0	3	0	1	65	1	1	0	9.9	0	1	1	0	0	13	0	0	4	0
2	1	5	0	0	65	0	1	0	6.6	0	1	1	0	0	15	1	0	4	0
2	0	1	0	0	65	0	0	0	6.4	1	1	0	0	1	15	1	0	4	0
1	0	1	0	0	65	0	0	0	6.8	1	1	1	0	0	15	1	0	4	1
2	0	1	0	0	65	0	1	0	6	1	1	1	0	0	15	1	0	4	0
2	0	1	0	0	65	0	1	0	7.2	1	1	1	0	1	15	1	0	4	0
2	1	6	0	0	65	0	0	0	7.1	1	1	1	0	1	15	1	0	4	0
1	0	2	0	0	65	0	1	0	10.3	1	1	0	0	1	15	0	0	4	1
2	1	6	0	0	65	0	1	0	6.2	1	1	0	0	1	15	1	0	4	0
1	0	2	0	0	65	0	1	0	7.9	1	1	0	0	1	15	0	0	4	1
1	0	1	0	0	65	0	1	0	6.9	1	1	0	0	1	15	0	0	4	1
1	0	2	0	1	65	0	1	0	NA	0	0	0	1	1	17	0	0	4	1
2	0	3	0	1	65	0	1	0	7.7	1	0	1	0	0	20	0	0	4	0
2	1	6	0	1	65	0	1	0	8.1	1	0	0	0	0	20	0	0	4	0
1	0	1	0	0	65	1	0	0	8.1	0	1	0	0	0	21	0	0	4	1
1	0	1	0	0	65	0	0	0	7.7	0	0	1	0	0	21	0	0	4	1
2	0	1	0	0	65	1	0	0	7.1	0	0	1	0	0	21	0	0	4	0
1	0	1	0	0	65	1	0	0	7.2	0	0	0	0	1	21	1	0	4	1
1	1	4	0	0	65	1	0	0	11.4	0	0	0	0	0	22	0	0	4	1
1	1	6	0	0	65	1	1	0	12.4	0	0	0	0	0	22	1	0	4	1
2	0	2	0	1	65	1	1	0	13	0	0	0	0	0	22	0	0	4	0
2	1	6	0	1	65	1	1	0	9	0	1	0	1	0	23	0	0	4	0
1	0	1	0	0	65	0	1	0	NA	1	1	0	0	0	24	0	0	4	1
1	0	1	0	0	65	0	0	0	NA	1	1	0	0	0	24	0	0	4	1
2	0	1	0	0	65	0	0	0	7.4	1	1	1	0	1	24	1	0	4	0
1	0	1	0	0	65	1	1	0	6.7	1	1	1	0	1	28	1	0	4	1
1	0	1	0	1	65	0	0	0	8.7	1	0	1	0	0	31	0	0	4	1
2	1	5	0	0	65	0	1	0	8.3	0	0	0	0	0	32	0	0	4	0
2	0	2	0	1	65	0	1	0	9	0	1	1	0	1	33	0	0	4	0
1	1	4	0	0	65	1	1	1	7.6	0	1	0	0	1	34	1	0	4	1
2	1	4	0	0	65	0	1	0	8.6	0	1	0	1	0	38	0	0	4	0
2	1	4	1	0	65	0	1	0	8.6	0	1	0	1	0	38	0	0	4	0
2	1	4	0	0	65	0	1	0	8.6	0	1	0	1	0	38	0	0	4	0
2	1	4	1	1	65	0	1	0	8.6	0	1	0	1	0	38	0	0	4	0
1	0	1	0	0	65	0	0	0	10.9	0	0	1	0	0	38	0	0	4	1
1	0	1	0	0	65	0	0	0	10.9	0	0	1	0	0	38	0	0	4	1
1	0	2	1	0	65	0	0	0	8.4	1	1	0	1	1	38	0	0	4	1
1	0	2	1	0	65	0	0	0	8.4	1	1	0	1	1	38	0	0	4	1
2	0	1	1	1	65	1	1	0	8.2	0	1	1	0	1	40	0	0	4	0
1	0	1	0	0	65	0	0	1	7.2	1	1	1	0	1	40	0	0	4	1
2	0	1	0	0	65	0	1	0	6.8	1	0	1	0	1	42	1	0	4	0
1	0	3	0	0	65	1	0	1	7.8	1	1	0	0	0	42	1	0	4	1
1	0	2	0	0	65	0	0	0	8.3	1	1	0	0	0	44	0	0	4	1
1	0	1	0	1	66	1	0	0	6.2	1	1	1	0	1	2	1	0	4	1
2	0	1	0	1	66	1	1	0	6.5	1	1	1	1	1	2	1	0	4	0
2	1	4	0	1	66	0	1	0	12	0	1	1	0	1	3	0	0	4	0
1	0	1	0	1	66	1	1	0	7.8	1	1	1	1	1	9	0	0	4	1
2	0	1	0	0	66	0	0	0	7.1	1	1	1	0	0	12	0	0	4	0
1	1	6	0	0	66	0	0	0	6.8	1	1	0	0	0	12	0	0	4	1
1	1	6	0	1	66	0	0	0	8.1	1	1	0	0	0	13	0	0	4	1
1	0	1	0	1	66	1	0	1	8.1	1	0	1	0	0	13	0	0	4	1
1	0	1	0	1	66	1	0	1	9.5	1	1	1	0	0	13	0	0	4	1
1	0	2	0	0	66	0	0	0	7.2	0	0	0	0	0	14	0	0	4	1
1	1	5	0	0	66	0	1	0	6.9	1	1	1	0	1	15	1	0	4	1
1	1	4	0	0	66	0	0	0	7	1	0	1	0	1	15	0	0	4	1
2	0	1	0	0	66	0	0	0	6.3	1	1	0	0	0	15	1	0	4	0
2	0	1	0	0	66	0	0	0	7.8	1	1	0	0	1	15	1	0	4	0
1	0	3	0	0	66	0	0	0	7	1	1	1	0	1	15	0	0	4	1
1	0	2	0	0	66	1	1	0	7.2	0	0	0	0	0	18	1	0	4	1
1	0	2	0	0	66	0	1	1	7.7	0	0	0	0	0	18	1	0	4	1
2	0	2	0	1	66	0	1	0	7	0	0	0	0	0	19	1	0	4	0
1	0	1	0	1	66	0	0	0	8.6	1	1	0	0	0	20	0	0	4	1
2	0	2	0	0	66	1	0	0	8.7	0	1	0	0	0	21	0	0	4	0
2	0	1	0	0	66	1	1	0	8.7	0	1	0	0	0	21	0	0	4	0
2	0	1	0	0	66	0	0	0	7.3	0	1	1	0	0	21	0	0	4	0
2	1	4	0	0	66	1	0	0	10.8	0	1	0	0	0	21	0	0	4	0
2	0	2	0	0	66	1	0	0	11.8	0	1	0	0	0	21	1	0	4	0
1	1	4	1	1	66	0	0	0	NA	0	0	0	0	1	23	0	0	4	1
2	0	1	0	0	66	0	0	0	7.1	0	1	0	0	0	24	0	0	4	0
1	0	1	0	0	66	1	0	0	7.3	1	1	1	0	1	28	1	1	4	1
2	0	1	0	0	66	1	1	0	NA	1	0	1	0	0	28	1	0	4	0
2	0	1	0	0	66	1	1	0	9.4	0	1	1	0	1	28	1	0	4	0
2	0	2	0	0	66	0	1	0	8.2	0	1	1	0	0	30	0	0	4	0
1	0	1	0	0	66	1	0	1	7.2	1	1	1	0	1	34	0	0	4	1
1	0	2	0	1	66	0	0	0	8.8	0	0	1	0	0	37	0	0	4	1
1	0	1	0	0	66	0	1	0	14.5	0	0	1	0	1	40	1	0	4	1
2	0	3	0	0	66	1	1	0	10.3	0	1	1	0	0	41	0	0	4	0
2	0	1	0	0	66	0	1	0	6.7	1	1	0	0	0	44	1	0	4	0
2	0	1	0	1	67	0	1	0	6.7	1	0	1	0	1	2	1	0	4	0
2	0	1	0	0	67	0	0	0	6	0	0	0	0	0	2	1	0	4	0
1	1	4	0	0	67	0	0	0	8.4	0	0	0	0	0	2	0	0	4	1
2	0	1	0	0	67	1	1	0	7.1	0	1	0	0	0	4	1	1	4	0
2	0	2	0	0	67	0	0	0	8.6	1	1	1	0	1	12	0	0	4	0
2	0	2	0	0	67	1	1	0	7.4	1	0	1	0	0	13	0	0	4	0
2	1	4	0	1	67	1	1	0	10.4	1	0	0	0	0	13	0	0	4	0
1	0	2	0	1	67	1	0	1	9.7	1	1	0	0	0	13	0	0	4	1
1	0	2	0	1	67	1	0	0	8.2	1	1	0	0	0	13	0	0	4	1
2	1	5	0	0	67	0	1	0	7.1	1	1	0	0	1	15	1	0	4	0
2	0	1	0	0	67	0	1	0	7.5	1	1	1	0	1	15	1	0	4	0
2	0	3	0	0	67	0	1	0	6.6	1	1	1	0	1	15	1	0	4	0
2	0	1	0	0	67	0	0	0	7.2	1	1	1	0	0	15	0	0	4	0
1	1	4	0	0	67	0	0	0	6.4	1	0	0	0	0	15	1	0	4	1
1	0	1	0	1	67	1	0	0	6.8	1	1	0	0	0	17	0	0	4	1
2	0	1	0	0	67	1	1	0	7.2	1	1	0	0	1	18	1	0	4	0
1	1	5	0	1	67	0	1	0	6.5	1	0	0	0	0	19	1	1	4	1
1	1	6	0	1	67	0	0	0	8.6	1	0	0	0	0	20	0	0	4	1
1	0	1	0	1	67	0	0	0	8.6	0	1	1	0	0	20	0	0	4	1
1	0	3	0	0	67	0	0	0	6.5	0	1	1	1	0	20	0	0	4	1
2	1	6	0	0	67	0	0	0	7.9	0	1	0	0	0	21	1	0	4	0
2	1	6	0	0	67	0	0	0	NA	0	1	0	0	0	21	1	0	4	0
1	0	2	0	0	67	1	0	0	11.3	0	1	1	0	1	21	1	0	4	1
2	1	4	0	0	67	1	1	0	9.3	0	0	0	0	0	21	0	0	4	0
2	0	2	0	0	67	1	1	0	8.8	0	0	0	0	0	21	0	0	4	0
2	0	1	0	1	67	0	1	0	10.2	0	1	0	0	0	25	0	0	4	0
1	0	1	0	0	67	0	1	0	6.9	1	0	0	0	1	28	0	0	4	1
2	0	1	0	0	67	0	1	0	7.9	1	1	1	0	1	28	0	0	4	0
2	0	1	0	0	67	1	1	0	11.6	0	0	1	0	0	28	0	0	4	0
1	0	1	0	0	67	1	1	0	NA	1	1	0	0	0	30	1	0	4	1
2	0	2	0	1	67	0	0	0	11.5	0	0	1	0	0	31	0	0	4	0
2	0	1	0	1	67	0	0	0	NA	1	0	0	0	0	31	0	0	4	0
2	0	1	0	1	67	1	1	0	6.7	0	1	1	0	0	33	1	0	4	0
2	0	1	0	1	67	0	1	0	7.8	0	1	1	1	1	33	0	0	4	0
1	0	1	0	1	67	1	1	0	NA	0	0	0	0	0	33	1	0	4	1
1	0	1	0	1	67	1	0	0	6.6	0	1	0	0	0	33	1	0	4	1
2	0	1	0	1	67	0	1	0	7.8	0	1	1	0	0	33	1	0	4	0
2	0	1	0	0	67	1	1	0	7.4	1	1	1	0	0	41	0	0	4	0
1	0	1	0	0	67	1	1	0	8	0	0	0	0	0	41	0	0	4	1
1	0	2	0	0	67	0	0	1	6.7	0	1	0	0	0	44	1	0	4	1
1	0	2	0	0	67	0	0	0	6.8	1	1	0	0	0	44	0	0	4	1
1	0	2	0	0	68	1	1	0	NA	0	0	1	0	0	1	1	0	4	1
2	0	2	0	0	68	1	1	0	8.2	0	0	0	0	0	1	0	0	4	0
1	0	1	0	1	68	1	1	0	7.4	0	1	1	1	1	2	0	0	4	1
2	0	1	0	1	68	1	1	0	7	1	1	1	0	0	2	0	0	4	0
1	0	2	0	0	68	1	1	0	9	0	1	0	0	1	3	0	0	4	1
1	0	1	0	0	68	1	0	0	NA	0	1	0	0	0	4	1	1	4	1
2	0	1	0	0	68	0	0	0	8	0	1	0	0	0	4	0	1	4	0
1	1	4	1	1	68	1	1	0	11.2	1	1	1	0	0	6	1	0	4	1
2	0	1	0	1	68	0	1	0	7.6	1	1	1	0	1	9	0	0	4	0
2	0	1	1	0	68	0	0	0	6.4	1	1	1	0	0	12	1	1	4	0
2	1	4	0	0	68	0	1	0	7.3	1	1	1	0	0	12	1	0	4	0
2	0	1	0	0	68	0	0	0	7.1	1	1	1	0	0	12	0	0	4	0
2	0	2	0	1	68	1	1	0	10.6	0	0	1	0	0	13	0	0	4	0
2	0	2	0	0	68	1	1	0	7.6	0	0	0	0	0	14	0	0	4	0
2	0	3	0	0	68	1	1	0	8.9	0	1	0	0	1	14	0	1	4	0
1	0	2	0	0	68	1	0	0	7.8	0	1	0	0	0	14	0	0	4	1
2	0	1	0	0	68	0	0	0	7.1	1	1	0	0	1	15	0	0	4	0
2	0	1	0	0	68	0	0	0	7.1	1	1	0	0	1	15	0	0	4	0
2	0	1	0	0	68	0	1	0	7.3	1	1	1	0	1	15	1	0	4	0
2	1	6	0	0	68	0	0	0	7	1	1	1	0	1	15	1	0	4	0
2	1	6	0	0	68	0	0	0	7	1	1	1	0	1	15	1	0	4	0
2	0	2	0	0	68	0	1	0	7.5	0	1	0	0	0	15	0	0	4	0
1	0	2	0	0	68	0	1	0	8.5	1	1	1	0	0	15	1	0	4	1
1	1	6	0	0	68	0	1	0	6.9	1	1	1	0	1	15	1	0	4	1
1	1	6	0	0	68	0	1	0	6.9	1	1	1	0	1	15	1	0	4	1
2	0	1	0	0	68	0	1	0	6.7	0	1	1	0	0	15	1	0	4	0
2	0	2	1	1	68	1	1	0	13.3	0	1	1	0	1	17	0	0	4	0
2	0	3	0	1	68	0	1	0	6.8	1	1	1	0	0	20	0	0	4	0
2	0	1	0	1	68	0	1	0	7.8	1	1	1	0	0	20	0	0	4	0
2	1	6	0	0	68	1	1	0	8.6	0	1	1	0	0	21	0	0	4	0
1	0	2	0	0	68	0	1	0	12	0	0	0	0	0	22	0	0	4	1
1	0	2	1	1	68	1	0	0	7.5	0	1	1	0	0	23	0	0	4	1
1	1	4	0	1	68	0	0	0	NA	1	1	0	0	1	23	0	0	4	1
1	0	1	1	0	68	1	0	0	7.7	1	1	1	0	0	28	0	0	4	1
2	0	1	0	1	68	1	1	0	NA	0	1	1	0	1	33	1	0	4	0
1	0	2	1	1	68	1	1	0	6.7	1	1	0	1	1	33	0	0	4	1
1	0	2	0	1	68	1	0	0	10.3	0	1	0	0	0	33	0	0	4	1
2	0	2	0	1	68	1	1	0	7.5	0	1	0	0	0	33	0	0	4	0
1	0	1	0	0	68	0	0	0	6.7	1	1	1	0	0	34	0	0	4	1
2	0	1	0	0	68	0	1	0	6.9	1	1	1	0	0	34	0	0	4	0
2	0	1	0	0	68	0	0	1	8.7	1	0	0	0	0	38	0	0	4	0
2	0	1	0	0	68	0	0	1	8.7	1	0	0	0	0	38	0	0	4	0
1	0	2	0	0	68	0	0	0	11.6	0	0	1	1	1	40	1	0	4	1
2	0	1	0	0	68	1	1	0	7.8	0	0	0	0	0	41	0	0	4	0
2	0	2	0	0	68	0	1	0	7.4	1	0	0	0	0	44	0	0	4	0
2	0	2	0	0	68	0	1	0	7.1	1	1	1	0	0	44	0	0	4	0
2	0	1	0	1	69	1	1	0	7.3	1	1	0	0	0	2	1	0	4	0
1	0	1	0	1	69	1	1	0	7.1	1	1	1	0	1	2	1	0	4	1
1	0	1	0	1	69	1	0	0	7	1	0	1	0	0	13	0	0	4	1
1	0	1	0	1	69	1	1	0	8.2	1	1	0	0	0	13	0	0	4	1
1	0	2	0	1	69	1	0	1	9.9	1	1	0	0	0	13	0	0	4	1
2	1	6	0	1	69	1	1	0	7.7	1	1	1	0	0	13	0	0	4	0
2	1	6	0	1	69	1	1	0	10.1	1	1	1	0	1	13	0	0	4	0
2	0	2	0	1	69	1	1	0	8.5	0	1	0	0	0	14	0	0	4	0
1	0	1	0	0	69	0	1	0	7.4	1	1	1	0	1	15	1	0	4	1
1	0	1	0	0	69	0	1	0	6.7	1	1	0	0	1	15	1	0	4	1
2	0	2	0	0	69	0	0	0	10.9	1	1	0	0	0	15	0	0	4	0
1	0	1	0	0	69	1	1	0	12	1	1	0	0	0	15	1	0	4	1
1	1	4	0	0	69	0	0	0	6.2	1	1	0	0	1	15	1	0	4	1
1	0	2	0	0	69	0	1	0	10.9	0	0	1	0	0	17	0	0	4	1
2	0	3	0	1	69	1	1	0	8	1	0	0	0	0	17	0	0	4	0
2	0	3	1	1	69	1	1	0	8.1	0	0	0	0	0	17	0	0	4	0
1	0	2	0	0	69	1	0	0	NA	0	1	1	0	1	17	0	0	4	1
2	0	2	0	0	69	1	1	0	7.5	0	0	0	0	1	18	1	0	4	0
2	0	3	0	1	69	0	1	0	7.2	1	1	1	0	0	20	0	0	4	0
2	0	3	0	1	69	0	1	0	7.2	1	1	1	0	0	20	0	0	4	0
2	1	6	0	1	69	0	1	0	7.3	1	1	1	0	1	20	1	0	4	0
1	0	2	0	1	69	0	0	0	11.3	0	1	1	0	0	20	0	0	4	1
2	0	1	0	1	69	0	1	0	9.3	1	1	1	0	0	20	0	0	4	0
1	1	6	0	0	69	1	1	0	9	0	0	0	0	0	21	1	0	4	1
2	0	1	0	0	69	0	0	0	7.4	0	0	0	0	0	21	0	0	4	0
[truncated: 254 more rows]
